# Supplementary material for: A novel role for NUPR1 in the keratinocyte stress response to UV oxidized phospholipids
Source: Redox Biol. 2018 Nov 13;20:467–82. doi: 10.1016/j.redox.2018.11.006 (PMC6243031; doi:10.1016/j.redox.2018.11.006)
Supplement: Supplementary file 1 — Supplementary material [file mmc1.xlsx]

## Sheet: UVA
assigned "R"-ID	Entrez ID	Official Symbol	Gene name	-log10 p-value	p-value	Log2 FC	fold change
20701	8614	STC2	stanniocalcin 2	10.8604	1.37898e-11	4.12182	17.4097
19715	23657	SLC7A11	solute carrier family 7, (cationic amino acid transporter, y+ system) member 11	10.5684	2.70135e-11	3.53066	11.5567
5768	1649	DDIT3	DNA-damage-inducible transcript 3	10.7689	1.70244e-11	3.46451	11.0388
5767	1649	DDIT3	DNA-damage-inducible transcript 3	10.6084	2.46387e-11	3.36978	10.3372
1623	467	ATF3	activating transcription factor 3	10.9896	1.02433e-11	3.32796	10.0419
19716	23657	SLC7A11	solute carrier family 7, (cationic amino acid transporter, y+ system) member 11	11.0889	8.14965e-12	3.27824	9.7017
26877	153222	C5orf41	chromosome 5 open reading frame 41	8.12479	7.5026e-09	3.27209	9.66043
5359	1491	CTH	cystathionase (cystathionine gamma-lyase)	10.8604	1.37898e-11	3.18689	9.10645
26882	153222	C5orf41	chromosome 5 open reading frame 41	8.02097	9.52861e-09	3.0609	8.34494
26879	153222	C5orf41	chromosome 5 open reading frame 41	8.29834	5.03107e-09	3.04103	8.23078
26962	54800	KLHL24	kelch-like 24 (Drosophila)	9.66248	2.17531e-10	2.99787	7.98822
14580	26471	NUPR1	nuclear protein, transcriptional regulator, 1	11.8089	1.55268e-12	2.95321	7.74468
26878	153222	C5orf41	chromosome 5 open reading frame 41	8.02934	9.34669e-09	2.93199	7.63161
11097	54800	KLHL24	kelch-like 24 (Drosophila)	8.28981	5.13081e-09	2.91367	7.5353
26881	153222	C5orf41	chromosome 5 open reading frame 41	7.51444	3.05886e-08	2.87588	7.3405
9461	9709	HERPUD1	homocysteine-inducible, endoplasmic reticulum stress-inducible, ubiquitin-like domain member 1	9.88042	1.31699e-10	2.84751	7.19758
8997	10457	GPNMB	glycoprotein (transmembrane) nmb	10.6084	2.46387e-11	2.79505	6.94057
27225	80329	ULBP1	UL16 binding protein 1	9.07854	8.34565e-10	2.78248	6.88035
11066	687	KLF9	Kruppel-like factor 9	10.7571	1.74942e-11	2.74277	6.69354
9463	9709	HERPUD1	homocysteine-inducible, endoplasmic reticulum stress-inducible, ubiquitin-like domain member 1	10.3774	4.19368e-11	2.73998	6.68063
9462	9709	HERPUD1	homocysteine-inducible, endoplasmic reticulum stress-inducible, ubiquitin-like domain member 1	10.0187	9.57866e-11	2.73505	6.65784
1568	440	ASNS	asparagine synthetase (glutamine-hydrolyzing)	10.3058	4.94578e-11	2.71541	6.5678
13260	4495	MT1G	metallothionein 1G	9.54543	2.84817e-10	2.70522	6.52159
11096	54800	KLHL24	kelch-like 24 (Drosophila)	7.86113	1.37681e-08	2.62904	6.18614
6192	4189	DNAJB9	DnaJ (Hsp40) homolog, subfamily B, member 9	9.70076	1.9918e-10	2.60238	6.07289
1570	440	ASNS	asparagine synthetase (glutamine-hydrolyzing)	9.89827	1.26396e-10	2.58157	5.9859
1569	440	ASNS	asparagine synthetase (glutamine-hydrolyzing)	10.302	4.98873e-11	2.53729	5.80496
1571	440	ASNS	asparagine synthetase (glutamine-hydrolyzing)	10.0016	9.96264e-11	2.52974	5.77466
689	1645	AKR1C1	aldo-keto reductase family 1, member C1 (dihydrodiol dehydrogenase 1; 20-alpha (3-alpha)-hydroxysteroid dehydrogenase)	8.37422	4.22456e-09	2.52938	5.77323
20383	8878	SQSTM1	sequestosome 1	9.36286	4.33649e-10	2.51879	5.731
688	1645	AKR1C1	aldo-keto reductase family 1, member C1 (dihydrodiol dehydrogenase 1; 20-alpha (3-alpha)-hydroxysteroid dehydrogenase)	8.35769	4.3884e-09	2.5043	5.67375
6193	4189	DNAJB9	DnaJ (Hsp40) homolog, subfamily B, member 9	10.5684	2.70135e-11	2.49757	5.64734
24247	7718	ZNF165	zinc finger protein 165	10.6084	2.46387e-11	2.49015	5.61835
26704	687	KLF9	Kruppel-like factor 9	10.5684	2.70135e-11	2.38916	5.23854
27136	114907	FBXO32	F-box protein 32	9.12397	7.51672e-10	2.37847	5.19986
4018	1604	CD55	CD55 molecule, decay accelerating factor for complement (Cromer blood group)	9.66248	2.17531e-10	2.25767	4.78218
9354	26959	HBP1	HMG-box transcription factor 1	9.04506	9.01453e-10	2.23212	4.69825
18025	6095	RORA	RAR-related orphan receptor A	8.92817	1.17985e-09	2.19677	4.58451
26079	9975	NR1D2	nuclear receptor subfamily 1, group D, member 2	8.85357	1.40097e-09	2.16627	4.48862
691	1646	AKR1C2	aldo-keto reductase family 1, member C2 (dihydrodiol dehydrogenase 2; bile acid binding protein; 3-alpha hydroxysteroid dehydrogenase, type III)	9.04017	9.11661e-10	2.15505	4.45385
23896	388403	YPEL2	yippee-like 2 (Drosophila)	10.4687	3.39861e-11	2.13894	4.40437
8613	2673	GFPT1	glutamine--fructose-6-phosphate transaminase 1	9.24283	5.71698e-10	2.13637	4.39654
5547	1543	CYP1A1	cytochrome P450, family 1, subfamily A, polypeptide 1	9.72677	1.876e-10	2.13185	4.38279
26669	56605	ERO1LB	ERO1-like beta (S. cerevisiae)	7.81831	1.51946e-08	2.10495	4.30182
27215		TICAM2;	toll-like receptor adaptor molecule 2 /// TMED7-TICAM2 readthrough	7.85756	1.38817e-08	2.0892	4.25512
13261	4495	MT1G	metallothionein 1G	10.0016	9.96264e-11	2.08078	4.23036
14323	9975	NR1D2	nuclear receptor subfamily 1, group D, member 2	8.7239	1.88844e-09	2.06179	4.17503
2013	25805	BAMBI	BMP and activin membrane-bound inhibitor homolog (Xenopus laevis)	9.98466	1.03596e-10	2.05338	4.15076
690		AKR1C1;	aldo-keto reductase family 1, member C1 (dihydrodiol dehydrogenase 1; 20-alpha (3-alpha)-hydroxysteroid dehydrogenase) /// aldo-keto reductase family 1, member C2 (dihydrodiol dehydrogenase 2; bile acid binding protein; 3-alpha hydroxysteroid dehydrogenas	7.1517	7.05173e-08	2.04325	4.12172
15963	10957	PNRC1	proline-rich nuclear receptor coactivator 1	9.33579	4.61542e-10	2.03762	4.10567
4240	1028	CDKN1C	cyclin-dependent kinase inhibitor 1C (p57, Kip2)	9.66248	2.17531e-10	2.03187	4.08935
27548	9975	NR1D2	nuclear receptor subfamily 1, group D, member 2	8.29692	5.04757e-09	2.01706	4.04759
9899	6782	HSPA13	heat shock protein 70kDa family, member 13	9.27604	5.29612e-10	2.00478	4.01326
20385	8878	SQSTM1	sequestosome 1	10.5804	2.6277e-11	1.99862	3.99618
22797	7296	TXNRD1	thioredoxin reductase 1	10.4402	3.62893e-11	1.98426	3.95659
9396	9734	HDAC9	histone deacetylase 9	9.89827	1.26396e-10	1.97947	3.94349
4238	1028	CDKN1C	cyclin-dependent kinase inhibitor 1C (p57, Kip2)	9.37877	4.1805e-10	1.95415	3.87487
13259	4495	MT1G	metallothionein 1G	9.37877	4.1805e-10	1.94027	3.83777
8612	2673	GFPT1	glutamine--fructose-6-phosphate transaminase 1	10.4687	3.39861e-11	1.92801	3.80531
26782	5743	PTGS2	prostaglandin-endoperoxide synthase 2 (prostaglandin G/H synthase and cyclooxygenase)	7.24871	5.64016e-08	1.92479	3.79682
20384	8878	SQSTM1	sequestosome 1	10.9019	1.25331e-11	1.92312	3.79241
27489	9518	GDF15	growth differentiation factor 15	8.78742	1.63149e-09	1.91867	3.78074
15964	10957	PNRC1	proline-rich nuclear receptor coactivator 1	8.14725	7.12449e-09	1.91269	3.76509
5541	1540	CYLD	cylindromatosis (turban tumor syndrome)	10.9896	1.02433e-11	1.8987	3.72877
8611	2673	GFPT1	glutamine--fructose-6-phosphate transaminase 1	9.70279	1.9825e-10	1.89748	3.72562
3692	875	CBS	cystathionine-beta-synthase	10.8604	1.37898e-11	1.88421	3.69151
14814	220213	OTUD1	OTU domain containing 1	9.22845	5.90952e-10	1.87349	3.66418
9355	26959	HBP1	HMG-box transcription factor 1	8.52589	2.97926e-09	1.87172	3.65969
8391	23710	GABARAP	GABA(A) receptor-associated protein like 1	8.36303	4.33484e-09	1.86994	3.65516
10592	133746	JMY	junction mediating and regulatory protein, p53 cofactor	9.33579	4.61542e-10	1.85978	3.62952
569	10551	AGR2	anterior gradient homolog 2 (Xenopus laevis)	8.49078	3.23014e-09	1.85351	3.61379
4239	1028	CDKN1C	cyclin-dependent kinase inhibitor 1C (p57, Kip2)	9.72677	1.876e-10	1.84563	3.5941
3691	875	CBS	cystathionine-beta-synthase	10.3203	4.78271e-11	1.84078	3.58203
2061	27113	BBC3	BCL2 binding component 3	8.1185	7.6121e-09	1.84061	3.58161
9900	6782	HSPA13	heat shock protein 70kDa family, member 13	8.59359	2.54924e-09	1.83617	3.57061
5292	1466	CSRP2	cysteine and glycine-rich protein 2	8.87792	1.32458e-09	1.83366	3.56439
4241	1028	CDKN1C	Cyclin-dependent kinase inhibitor 1C (p57, Kip2)	10.0016	9.96264e-11	1.83343	3.56383
6773	9451	EIF2AK3	eukaryotic translation initiation factor 2-alpha kinase 3	7.9793	1.04883e-08	1.828	3.55045
8615	2673	GFPT1	glutamine--fructose-6-phosphate transaminase 1	8.27661	5.28923e-09	1.82468	3.54229
10227	3570	IL6R	interleukin 6 receptor	7.59175	2.56005e-08	1.82001	3.53084
27480	2247	FGF2	fibroblast growth factor 2 (basic)	7.4543	3.51318e-08	1.8072	3.49961
20386	8878	SQSTM1	sequestosome 1	10.8604	1.37898e-11	1.8041	3.49212
20382	8878	SQSTM1	sequestosome 1	10.8105	1.54693e-11	1.79383	3.46733
8614	2673	GFPT1	glutamine--fructose-6-phosphate transaminase 1	10.5431	2.8637e-11	1.7911	3.46078
26994	9975	NR1D2	nuclear receptor subfamily 1, group D, member 2	7.51444	3.05886e-08	1.79043	3.45918
9382	10014	HDAC5	histone deacetylase 5	10.3203	4.78271e-11	1.76697	3.40339
1413	221079	ARL5B	ADP-ribosylation factor-like 5B	8.6543	2.21669e-09	1.7515	3.36708
23726	55062	WIPI1	WD repeat domain, phosphoinositide interacting 1	10.9019	1.25331e-11	1.73755	3.33469
18992	83667	SESN2	sestrin 2	9.01831	9.58714e-10	1.73075	3.31899
8547	2729	GCLC	glutamate-cysteine ligase, catalytic subunit	7.49004	3.23565e-08	1.71817	3.29019
9260	51454	GULP1	GULP, engulfment adaptor PTB domain containing 1	9.84928	1.41489e-10	1.71596	3.28516
8548	2729	GCLC	glutamate-cysteine ligase, catalytic subunit	7.60087	2.50687e-08	1.69989	3.24876
19383	6509	SLC1A4	solute carrier family 1 (glutamate/neutral amino acid transporter), member 4	8.7972	1.59516e-09	1.6971	3.24248
18991	83667	SESN2	sestrin 2	8.80185	1.57816e-09	1.69412	3.2358
13327	10797	MTHFD2	methylenetetrahydrofolate dehydrogenase (NADP+ dependent) 2, methenyltetrahydrofolate cyclohydrolase	10.3603	4.36209e-11	1.69335	3.23407
19717	23657	SLC7A11	solute carrier family 7, (cationic amino acid transporter, y+ system) member 11	8.87792	1.32458e-09	1.67494	3.19306
13328	10797	MTHFD2	methylenetetrahydrofolate dehydrogenase (NADP+ dependent) 2, methenyltetrahydrofolate cyclohydrolase	9.89103	1.2852e-10	1.67048	3.18321
5291	1466	CSRP2	cysteine and glycine-rich protein 2	8.72571	1.88056e-09	1.66874	3.17937
3681	868	CBLB	Cas-Br-M (murine) ecotropic retroviral transforming sequence b	8.19155	6.43352e-09	1.66215	3.16487
13329	10797	MTHFD2	methylenetetrahydrofolate dehydrogenase (NADP+ dependent) 2, methenyltetrahydrofolate cyclohydrolase	10.3603	4.36209e-11	1.662	3.16455
23725	55062	WIPI1	WD repeat domain, phosphoinositide interacting 1	10.815	1.53124e-11	1.65817	3.15617
6772	9451	EIF2AK3	eukaryotic translation initiation factor 2-alpha kinase 3	7.79941	1.58705e-08	1.65463	3.14843
8347	11211	FZD10	frizzled homolog 10 (Drosophila)	9.85065	1.41043e-10	1.6505	3.13942
692	8644	AKR1C3	aldo-keto reductase family 1, member C3 (3-alpha hydroxysteroid dehydrogenase, type II)	8.07287	8.45537e-09	1.63979	3.1162
6771	9451	EIF2AK3	eukaryotic translation initiation factor 2-alpha kinase 3	8.29834	5.03107e-09	1.63672	3.10959
21501		TICAM2;	toll-like receptor adaptor molecule 2 /// TMED7-TICAM2 readthrough	8.5492	2.82359e-09	1.62733	3.0894
9258	51454	GULP1	GULP, engulfment adaptor PTB domain containing 1	7.07718	8.37189e-08	1.62032	3.07443
10576	80853	JHDM1D	jumonji C domain containing histone demethylase 1 homolog D (S. cerevisiae)	7.10371	7.87576e-08	1.61142	3.05552
4019	1604	CD55	CD55 molecule, decay accelerating factor for complement (Cromer blood group)	8.29834	5.03107e-09	1.60438	3.04065
10127	3486	IGFBP3	insulin-like growth factor binding protein 3	7.90704	1.23867e-08	1.5993	3.02997
8160	96459	FNIP1	folliculin interacting protein 1	8.16033	6.91312e-09	1.59305	3.01687
22536	1831	TSC22D3	TSC22 domain family, member 3	9.64664	2.25611e-10	1.58884	3.00807
16850	5743	PTGS2	prostaglandin-endoperoxide synthase 2 (prostaglandin G/H synthase and cyclooxygenase)	8.45301	3.52359e-09	1.5794	2.98846
22538	1831	TSC22D3	TSC22 domain family, member 3	10.3201	4.7849e-11	1.57477	2.97887
15107	5106	PCK2	phosphoenolpyruvate carboxykinase 2 (mitochondrial)	8.16907	6.77537e-09	1.56726	2.96342
4020	1604	CD55	CD55 molecule, decay accelerating factor for complement (Cromer blood group)	9.52267	3.00146e-10	1.5432	2.91441
25838	221079	ARL5B	ADP-ribosylation factor-like 5B	7.57369	2.66878e-08	1.53803	2.90398
15164	27250	PDCD4	programmed cell death 4 (neoplastic transformation inhibitor)	10.3603	4.36209e-11	1.53693	2.90177
11100	54813	KLHL28	kelch-like 28 (Drosophila)	8.1185	7.6121e-09	1.5337	2.89528
16664	29968	PSAT1	phosphoserine aminotransferase 1	7.83454	1.46372e-08	1.53126	2.89039
15166	27250	PDCD4	programmed cell death 4 (neoplastic transformation inhibitor)	9.98466	1.03596e-10	1.52922	2.8863
160	27	ABL2	v-abl Abelson murine leukemia viral oncogene homolog 2	7.0296	9.34108e-08	1.52674	2.88133
8166	57600	FNIP2	folliculin interacting protein 2	8.80102	1.58116e-09	1.52609	2.88005
4017	1604	CD55	CD55 molecule, decay accelerating factor for complement (Cromer blood group)	9.14031	7.23924e-10	1.52382	2.87552
22519	162514	TRPV3	transient receptor potential cation channel, subfamily V, member 3	8.83877	1.44955e-09	1.52332	2.87453
9669	3162	HMOX1	heme oxygenase (decycling) 1	9.02438	9.45408e-10	1.52216	2.8722
13330	10797	MTHFD2	methylenetetrahydrofolate dehydrogenase (NADP+ dependent) 2, methenyltetrahydrofolate cyclohydrolase	9.89827	1.26396e-10	1.52123	2.87035
4021	1604	CD55	CD55 molecule, decay accelerating factor for complement (Cromer blood group)	9.07854	8.34565e-10	1.51766	2.86326
18337	6236	RRAD	Ras-related associated with diabetes	10.2288	5.90409e-11	1.5111	2.85027
15165	27250	PDCD4	programmed cell death 4 (neoplastic transformation inhibitor)	9.49316	3.2125e-10	1.51015	2.84839
6456	11221	DUSP10	dual specificity phosphatase 10	8.6652	2.16172e-09	1.49716	2.82287
16669	29968	PSAT1	phosphoserine aminotransferase 1	8.24588	5.67704e-09	1.49709	2.82272
16849	5743	PTGS2	prostaglandin-endoperoxide synthase 2 (prostaglandin G/H synthase and cyclooxygenase)	8.29472	5.07322e-09	1.497	2.82255
18829	9871	SEC24D	SEC24 family, member D (S. cerevisiae)	7.21783	6.05584e-08	1.49607	2.82074
19386	6509	SLC1A4	solute carrier family 1 (glutamate/neutral amino acid transporter), member 4	9.34493	4.5193e-10	1.49437	2.8174
26792	6038	RNASE4	ribonuclease, RNase A family, 4	7.6069	2.47228e-08	1.49422	2.81711
23901	51646	YPEL5	yippee-like 5 (Drosophila)	10.8604	1.37898e-11	1.48803	2.80505
10660	3775	KCNK1	potassium channel, subfamily K, member 1	10.5684	2.70135e-11	1.48384	2.79693
162	27	ABL2	v-abl Abelson murine leukemia viral oncogene homolog 2	7.40383	3.94615e-08	1.4832	2.79568
13800	10397	NDRG1	N-myc downstream regulated 1	10.2211	6.01091e-11	1.48005	2.78959
26179	10420	TESK2	testis-specific kinase 2	7.37073	4.25863e-08	1.47557	2.78094
10659	3775	KCNK1	potassium channel, subfamily K, member 1	9.84674	1.42319e-10	1.47054	2.77125
13326	10797	MTHFD2	methylenetetrahydrofolate dehydrogenase (NADP+ dependent) 2, methenyltetrahydrofolate cyclohydrolase	9.21704	6.06684e-10	1.47039	2.77098
9939	26353	HSPB8	heat shock 22kDa protein 8	8.58871	2.57805e-09	1.46836	2.76707
21155	64786	TBC1D15	TBC1 domain family, member 15	8.71587	1.92367e-09	1.45799	2.74725
4261	284040	CDRT4	CMT1A duplicated region transcript 4	8.83877	1.44955e-09	1.45532	2.74217
16665	29968	PSAT1	phosphoserine aminotransferase 1	9.53904	2.89041e-10	1.45326	2.73827
16668	29968	PSAT1	phosphoserine aminotransferase 1	8.09453	8.04397e-09	1.44372	2.7202
10888	56204	KIAA137	KIAA1370	8.75528	1.75679e-09	1.43984	2.71291
2064	166379	BBS12	Bardet-Biedl syndrome 12	9.46174	3.45354e-10	1.43775	2.70899
16663	29968	PSAT1	phosphoserine aminotransferase 1	8.7972	1.59516e-09	1.43697	2.70751
2759	256302	C17orf1	chromosome 17 open reading frame 103	8.6652	2.16172e-09	1.41873	2.6735
8549	2729	GCLC	glutamate-cysteine ligase, catalytic subunit	9.16392	6.8561e-10	1.41472	2.66609
9259	51454	GULP1	GULP, engulfment adaptor PTB domain containing 1	7.62621	2.36477e-08	1.41253	2.66204
3702	8535	CBX4	chromobox homolog 4	7.22779	5.91853e-08	1.41228	2.66157
15958	50640	PNPLA8	patatin-like phospholipase domain containing 8	9.89103	1.2852e-10	1.4098	2.657
21878	55254	TMEM39A	transmembrane protein 39A	7.70925	1.9532e-08	1.39598	2.63167
10734	55818	KDM3A	lysine (K)-specific demethylase 3A	7.0743	8.42745e-08	1.39355	2.62725
3202	201895	C4orf34	chromosome 4 open reading frame 34	8.47532	3.34722e-09	1.39346	2.62708
22358	57761	TRIB3	tribbles homolog 3 (Drosophila)	10.5684	2.70135e-11	1.39333	2.62685
6454	1843	DUSP1	dual specificity phosphatase 1	9.54493	2.85147e-10	1.38856	2.61818
10439	8660	IRS2	insulin receptor substrate 2	7.47593	3.34249e-08	1.38852	2.6181
19540	9197	SLC33A1	solute carrier family 33 (acetyl-CoA transporter), member 1	9.34747	4.49298e-10	1.38312	2.60832
7403	399665	FAM102A	family with sequence similarity 102, member A	9.38936	4.07981e-10	1.38021	2.60307
15956	50640	PNPLA8	patatin-like phospholipase domain containing 8	7.49069	3.23078e-08	1.37347	2.59093
12375	10150	MBNL2	muscleblind-like 2 (Drosophila)	7.39901	3.99015e-08	1.37318	2.59041
8245	23401	FRAT2	frequently rearranged in advanced T-cell lymphomas 2	7.81679	1.5248e-08	1.36899	2.5829
6457	11221	DUSP10	dual specificity phosphatase 10	8.15626	6.97821e-09	1.36799	2.58111
6458	11221	DUSP10	dual specificity phosphatase 10	8.32047	4.78108e-09	1.36093	2.5685
4022	1604	CD55	CD55 molecule, decay accelerating factor for complement (Cromer blood group)	8.43747	3.65199e-09	1.35666	2.56092
21879	55254	TMEM39A	transmembrane protein 39A	8.5831	2.61155e-09	1.3558	2.5594
6224	5611	DNAJC3	DnaJ (Hsp40) homolog, subfamily C, member 3	8.55257	2.80174e-09	1.35307	2.55455
4293	1054	CEBPG	CCAAT/enhancer binding protein (C/EBP), gamma	9.01831	9.58714e-10	1.35239	2.55334
10735	55818	KDM3A	lysine (K)-specific demethylase 3A	8.5492	2.82359e-09	1.34989	2.54893
1911	60370	AVPI1	arginine vasopressin-induced 1	10.5684	2.70135e-11	1.34716	2.54411
17984	8731	RNMT	RNA (guanine-7-) methyltransferase	8.27661	5.28923e-09	1.34653	2.543
22518	162514	TRPV3	transient receptor potential cation channel, subfamily V, member 3	7.07314	8.45011e-08	1.34573	2.54159
2587	90488	C12orf2	chromosome 12 open reading frame 23	8.60217	2.49936e-09	1.34209	2.53518
9898	6782	HSPA13	heat shock protein 70kDa family, member 13	7.37504	4.21661e-08	1.34203	2.53509
2194	84707	BEX2	brain expressed X-linked 2	8.10755	7.80636e-09	1.33276	2.51884
12069	4094	MAF	v-maf musculoaponeurotic fibrosarcoma oncogene homolog (avian)	8.29834	5.03107e-09	1.33265	2.51864
13797	10397	NDRG1	N-myc downstream regulated 1	8.28149	5.23006e-09	1.3321	2.51768
15167	27250	PDCD4	programmed cell death 4 (neoplastic transformation inhibitor)	9.89827	1.26396e-10	1.33188	2.5173
21004	84447	SYVN1	synovial apoptosis inhibitor 1, synoviolin	8.64733	2.25252e-09	1.31827	2.49366
12041	54585	LZTFL1	leucine zipper transcription factor-like 1	10.012	9.72647e-11	1.31734	2.49206
3201	201895	C4orf34	chromosome 4 open reading frame 34	7.47289	3.36593e-08	1.31667	2.49091
23900	51646	YPEL5	yippee-like 5 (Drosophila)	8.10755	7.80636e-09	1.31644	2.4905
20574	6745	SSR1	signal sequence receptor, alpha	8.42372	3.76948e-09	1.31477	2.48763
12146	4131	MAP1B	microtubule-associated protein 1B	7.47589	3.34279e-08	1.30827	2.47645
15114	115294	PCMTD1	protein-L-isoaspartate (D-aspartate) O-methyltransferase domain containing 1	8.32081	4.77734e-09	1.30795	2.47589
1624	468	ATF4	activating transcription factor 4 (tax-responsive enhancer element B67)	10.3774	4.19368e-11	1.30621	2.4729
8079	201163	FLCN	folliculin	7.85239	1.40478e-08	1.29692	2.45704
9564		HIST2H2	histone cluster 2, H2aa3 /// histone cluster 2, H2aa4	8.43503	3.67255e-09	1.29465	2.45317
22186	94241	TP53INP	tumor protein p53 inducible nuclear protein 1	8.35301	4.436e-09	1.29112	2.44717
15654	5292	PIM1	pim-1 oncogene	8.49078	3.23014e-09	1.28783	2.44161
9436	51696	HECA	headcase homolog (Drosophila)	8.75061	1.77579e-09	1.28706	2.44031
19519	7779	SLC30A1	solute carrier family 30 (zinc transporter), member 1	7.56237	2.73926e-08	1.28675	2.43977
22616	146057	TTBK2	tau tubulin kinase 2	8.20921	6.17721e-09	1.28525	2.43724
18858	6400	SEL1L	sel-1 suppressor of lin-12-like (C. elegans)	7.13336	7.35598e-08	1.28108	2.43021
23991	23099	ZBTB43	zinc finger and BTB domain containing 43	7.2554	5.5539e-08	1.26921	2.4103
9919	3309	HSPA5	heat shock 70kDa protein 5 (glucose-regulated protein, 78kDa)	8.43985	3.63206e-09	1.26474	2.40284
3006	51526	C20orf1	chromosome 20 open reading frame 111	8.72334	1.89087e-09	1.26436	2.40221
1641	9776	ATG13	ATG13 autophagy related 13 homolog (S. cerevisiae)	9.34747	4.49298e-10	1.25982	2.39466
9065	84706	GPT2	glutamic pyruvate transaminase (alanine aminotransferase) 2	8.87792	1.32458e-09	1.25921	2.39364
12723	10724	MGEA5	meningioma expressed antigen 5 (hyaluronidase)	7.60702	2.47159e-08	1.25769	2.39112
22989	5412	UBL3	ubiquitin-like 3	7.57367	2.66888e-08	1.25592	2.3882
17835	6016	RIT1	Ras-like without CAAX 1	7.59895	2.51798e-08	1.25237	2.38233
10736	55818	KDM3A	lysine (K)-specific demethylase 3A	8.80102	1.58116e-09	1.24983	2.37813
10090	3475	IFRD1	interferon-related developmental regulator 1	8.29672	5.04985e-09	1.24554	2.37108
8994	10457	GPNMB	glycoprotein (transmembrane) nmb	9.01831	9.58714e-10	1.24364	2.36795
9565		HIST2H2	histone cluster 2, H2aa3 /// histone cluster 2, H2aa4	7.41534	3.84289e-08	1.24084	2.36337
20818	6809	STX3	syntaxin 3	8.11909	7.60162e-09	1.24075	2.36321
17405	9821	RB1CC1	RB1-inducible coiled-coil 1	7.65818	2.19695e-08	1.23914	2.36058
12579	4209	MEF2D	myocyte enhancer factor 2D	7.39963	3.98443e-08	1.2312	2.34762
3772	25901	CCDC28A	coiled-coil domain containing 28A	8.80102	1.58116e-09	1.23095	2.34721
22651	158219	TTC39B	tetratricopeptide repeat domain 39B	6.99154	1.01967e-07	1.22636	2.33976
15930	119548	PNLIPRP	pancreatic lipase-related protein 3	9.39301	4.04563e-10	1.22463	2.33696
11562	3998	LMAN1	lectin, mannose-binding, 1	9.04017	9.11661e-10	1.22206	2.3328
18343	64121	RRAGC	Ras-related GTP binding C	7.4041	3.94365e-08	1.2139	2.31964
19543	9197	SLC33A1	solute carrier family 33 (acetyl-CoA transporter), member 1	8.48548	3.26977e-09	1.21256	2.31749
7654	64762	FAM59A	family with sequence similarity 59, member A	8.12892	7.4315e-09	1.21255	2.31747
7398	283991	FAM100B	family with sequence similarity 100, member B	9.16392	6.8561e-10	1.20971	2.31292
17406	9821	RB1CC1	RB1-inducible coiled-coil 1	8.31565	4.83448e-09	1.20894	2.31168
7841	26260	FBXO25	F-box protein 25	9.029	9.354e-10	1.20361	2.30316
15483	26227	PHGDH	phosphoglycerate dehydrogenase	9.33579	4.61542e-10	1.20178	2.30024
8188	2355	FOSL2	FOS-like antigen 2	7.14086	7.23001e-08	1.20038	2.298
7840	26260	FBXO25	F-box protein 25	7.60371	2.4905e-08	1.20029	2.29786
18340	64121	RRAGC	Ras-related GTP binding C	9.10354	7.87872e-10	1.19853	2.29505
2588	90488	C12orf2	chromosome 12 open reading frame 23	8.02634	9.41149e-09	1.19294	2.28618
17852	84659	RNASE7	ribonuclease, RNase A family, 7	8.01367	9.69014e-09	1.19161	2.28407
1498	91947	ARRDC4	arrestin domain containing 4	7.29644	5.0531e-08	1.19091	2.28297
8905	2804	GOLGB1	golgin B1	8.0218	9.51037e-09	1.19057	2.28243
7879	26269	FBXO8	F-box protein 8	7.78828	1.62826e-08	1.18857	2.27926
16995	81607	PVRL4	poliovirus receptor-related 4	8.25452	5.56521e-09	1.18844	2.27907
19376	26503	SLC17A5	solute carrier family 17 (anion/sugar transporter), member 5	8.32081	4.77734e-09	1.18754	2.27765
6459	11221	DUSP10	dual specificity phosphatase 10	7.25287	5.58638e-08	1.18632	2.27572
12034	116068	LYSMD3	LysM, putative peptidoglycan-binding, domain containing 3	8.96095	1.09407e-09	1.18196	2.26885
7839	26260	FBXO25	F-box protein 25	7.98961	1.0242e-08	1.18042	2.26643
18859	6400	SEL1L	sel-1 suppressor of lin-12-like (C. elegans)	9.47948	3.31528e-10	1.18042	2.26643
1412	221079	ARL5B	ADP-ribosylation factor-like 5B	7.94658	1.13088e-08	1.17878	2.26385
23990	23099	ZBTB43	zinc finger and BTB domain containing 43	7.93621	1.15822e-08	1.17858	2.26354
24822	203228	C9orf72	chromosome 9 open reading frame 72	7.59282	2.55377e-08	1.17476	2.25755
25865	79630	C1orf54	chromosome 1 open reading frame 54	7.87005	1.34882e-08	1.17219	2.25354
18341	64121	RRAGC	Ras-related GTP binding C	8.75194	1.77036e-09	1.17004	2.25018
22110	10140	TOB1	transducer of ERBB2, 1	8.87792	1.32458e-09	1.16692	2.24532
13808	65009	NDRG4	NDRG family member 4	7.36214	4.34365e-08	1.16451	2.24157
15574	5277	PIGA	phosphatidylinositol glycan anchor biosynthesis, class A	8.11044	7.7546e-09	1.16051	2.23536
6223	5611	DNAJC3	DnaJ (Hsp40) homolog, subfamily C, member 3	7.63206	2.33313e-08	1.16017	2.23483
11365	55323	LARP6	La ribonucleoprotein domain family, member 6	8.20852	6.18696e-09	1.16005	2.23466
18599	60485	SAV1	salvador homolog 1 (Drosophila)	7.43427	3.67903e-08	1.15868	2.23254
17870	7844	RNF103	ring finger protein 103	8.96095	1.09407e-09	1.15541	2.22747
14027	4783	NFIL3	nuclear factor, interleukin 3 regulated	7.4664	3.41661e-08	1.15528	2.22728
751		ALG11;U	asparagine-linked glycosylation 11, alpha-1,2-mannosyltransferase homolog (yeast) /// UTP14, U3 small nucleolar ribonucleoprotein, homolog C (yeast)	8.58251	2.61509e-09	1.15476	2.22647
2399	54014	BRWD1	bromodomain and WD repeat domain containing 1	8.25169	5.60159e-09	1.15449	2.22605
11082	200942	KLHDC8B	kelch domain containing 8B	9.16392	6.8561e-10	1.15312	2.22394
22650	158219	TTC39B	tetratricopeptide repeat domain 39B	7.326	4.72064e-08	1.15284	2.22351
10809	23199	KIAA018	KIAA0182	8.29472	5.07322e-09	1.15262	2.22317
1261	384	ARG2	arginase, type II	7.33326	4.64235e-08	1.14924	2.21797
16644	5652	PRSS8	protease, serine, 8	7.57075	2.6869e-08	1.14499	2.21144
18735	27111	SDCBP2	syndecan binding protein (syntenin) 2	9.80929	1.55134e-10	1.13962	2.20323
14257	4851	NOTCH1	notch 1	8.15371	7.01922e-09	1.13846	2.20146
12151	81631	MAP1LC3	microtubule-associated protein 1 light chain 3 beta	8.36303	4.33484e-09	1.13815	2.20098
7807	84961	FBXL20	F-box and leucine-rich repeat protein 20	8.19763	6.34403e-09	1.13759	2.20013
11656		LOC1002	putative pleckstrin homology domain-containing family M member 1P-like /// pleckstrin homology domain containing, family M (with RUN domain) member 1 /// pleckstrin homology domain containing, family M (with RUN domain) member 1 pseudogene	8.08421	8.23742e-09	1.13666	2.19872
20817	6809	STX3	syntaxin 3	8.02634	9.41149e-09	1.13535	2.19672
8912	55204	GOLPH3L	golgi phosphoprotein 3-like	8.21879	6.04246e-09	1.1304	2.18919
22789	10628	TXNIP	thioredoxin interacting protein	8.87933	1.3203e-09	1.12271	2.17755
18342	64121	RRAGC	Ras-related GTP binding C	9.05202	8.87115e-10	1.12248	2.17721
8550	2730	GCLM	glutamate-cysteine ligase, modifier subunit	8.9532	1.11377e-09	1.12082	2.1747
7229	54845	ESRP1	epithelial splicing regulatory protein 1	9.84928	1.41489e-10	1.11972	2.17305
6225	5611	DNAJC3	DnaJ (Hsp40) homolog, subfamily C, member 3	9.24804	5.64884e-10	1.11912	2.17214
9550	8334	HIST1H2	histone cluster 1, H2ac	7.26135	5.47832e-08	1.11627	2.16785
8911	55204	GOLPH3L	golgi phosphoprotein 3-like	8.94192	1.1431e-09	1.11624	2.16782
1260	384	ARG2	arginase, type II	7.68434	2.06851e-08	1.11535	2.16648
11539	132660	LIN54	lin-54 homolog (C. elegans)	7.62007	2.39843e-08	1.11483	2.16569
10583	221037	JMJD1C	jumonji domain containing 1C	7.1521	7.04532e-08	1.10808	2.15559
21880	55254	TMEM39A	transmembrane protein 39A	7.68138	2.08264e-08	1.10737	2.15453
8995	10457	GPNMB	glycoprotein (transmembrane) nmb	7.52244	3.00305e-08	1.10575	2.1521
23269	54532	USP53	ubiquitin specific peptidase 53	8.16039	6.91212e-09	1.10463	2.15044
23989	23099	ZBTB43	zinc finger and BTB domain containing 43	7.06916	8.52783e-08	1.10393	2.1494
17822	8780	RIOK3	RIO kinase 3 (yeast)	8.89785	1.26518e-09	1.09987	2.14335
14759	5007	OSBP	oxysterol binding protein	8.13002	7.41274e-09	1.09966	2.14305
18305	9252	RPS6KA5	ribosomal protein S6 kinase, 90kDa, polypeptide 5	7.76469	1.71913e-08	1.09813	2.14078
9918	3309	HSPA5	heat shock 70kDa protein 5 (glucose-regulated protein, 78kDa)	7.93787	1.1538e-08	1.09614	2.13781
22786	10628	TXNIP	thioredoxin interacting protein	8.15542	6.99169e-09	1.09598	2.13758
12940	4335	MNT	MAX binding protein	7.50712	3.11089e-08	1.09463	2.13558
3175	79669	C3orf52	chromosome 3 open reading frame 52	8.29509	5.06887e-09	1.09357	2.13401
19961		SNHG7;S	small nucleolar RNA host gene 7 (non-protein coding) /// small nucleolar RNA, H/ACA box 43	8.21216	6.13534e-09	1.09257	2.13253
23792	7494	XBP1	X-box binding protein 1	7.86017	1.37985e-08	1.09239	2.13227
13785	81565	NDEL1	nudE nuclear distribution gene E homolog (A. nidulans)-like 1	7.36827	4.28278e-08	1.09027	2.12913
22790	10628	TXNIP	thioredoxin interacting protein	9.70076	1.9918e-10	1.08786	2.12559
5871	162989	DEDD2	death effector domain containing 2	8.73351	1.8471e-09	1.0874	2.12491
3270	221749	C6orf14	chromosome 6 open reading frame 145	8.5728	2.67421e-09	1.08432	2.12038
14758	5007	OSBP	oxysterol binding protein	7.27198	5.34591e-08	1.08198	2.11695
9992	10525	HYOU1	hypoxia up-regulated 1	7.83581	1.45944e-08	1.08178	2.11665
19374	26503	SLC17A5	solute carrier family 17 (anion/sugar transporter), member 5	7.91621	1.2128e-08	1.08159	2.11637
22246	11076	TPPP	tubulin polymerization promoting protein	7.27388	5.32261e-08	1.08129	2.11593
15841	9842	PLEKHM1	pleckstrin homology domain containing, family M (with RUN domain) member 1	8.21216	6.13534e-09	1.07965	2.11353
19262	150094	SIK1	salt-inducible kinase 1	8.27572	5.30009e-09	1.07423	2.1056
22041	8793	TNFRSF1	tumor necrosis factor receptor superfamily, member 10d, decoy with truncated death domain	7.62224	2.38651e-08	1.07154	2.10168
11859		LRRC37B	leucine rich repeat containing 37B /// leucine rich repeat containing 37B pseudogene 1	6.98439	1.0366e-07	1.06797	2.09648
18864	58515	SELK	selenoprotein K	8.69295	2.02791e-09	1.06676	2.09472
14524	9253	NUMBL	numb homolog (Drosophila)-like	7.72738	1.87337e-08	1.06634	2.09411
16645	5652	PRSS8	protease, serine, 8	7.21697	6.06775e-08	1.06511	2.09233
11355	55132	LARP1B	La ribonucleoprotein domain family, member 1B	7.9706	1.07004e-08	1.06381	2.09044
911	29123	ANKRD11	ankyrin repeat domain 11	7.67171	2.12955e-08	1.06074	2.08601
24110	7763	ZFAND5	zinc finger, AN1-type domain 5	8.49078	3.23014e-09	1.06046	2.0856
17823	8780	RIOK3	RIO kinase 3 (yeast)	8.19802	6.33842e-09	1.05777	2.08172
13380	57509	MTUS1	microtubule associated tumor suppressor 1	7.93337	1.1658e-08	1.05336	2.07536
5479	57007	CXCR7	chemokine (C-X-C motif) receptor 7	7.49198	3.22119e-08	1.05302	2.07487
1704	23200	ATP11B	ATPase, class VI, type 11B	8.51315	3.06797e-09	1.05122	2.07228
5203	1410	CRYAB	crystallin, alpha B	9.16572	6.82771e-10	1.05095	2.0719
7084	2049	EPHB3	EPH receptor B3	7.12792	7.44861e-08	1.04793	2.06756
17487	155435	RBM33	RNA binding motif protein 33	7.8673	1.35738e-08	1.04753	2.06698
12153	81631	MAP1LC3	microtubule-associated protein 1 light chain 3 beta	9.72677	1.876e-10	1.04602	2.06482
23041	26043	UBXN7	UBX domain protein 7	7.47873	3.32103e-08	1.04035	2.05672
15700	9867	PJA2	praja ring finger 2	8.45301	3.52359e-09	1.03822	2.05369
8915	51026	GOLT1B	golgi transport 1B	7.84072	1.44303e-08	1.03595	2.05046
8914	51026	GOLT1B	golgi transport 1B	8.75061	1.77579e-09	1.03402	2.04773
15655	5292	PIM1	pim-1 oncogene	8.97286	1.06449e-09	1.03241	2.04544
17824	8780	RIOK3	RIO kinase 3 (yeast)	7.87141	1.3446e-08	1.03114	2.04363
24001	653121	ZBTB8A	zinc finger and BTB domain containing 8A	7.82497	1.49635e-08	1.03091	2.04332
130	63874	ABHD4	abhydrolase domain containing 4	7.67806	2.09866e-08	1.02835	2.0397
15701	9867	PJA2	praja ring finger 2	7.22686	5.93123e-08	1.02805	2.03927
1499	91947	ARRDC4	arrestin domain containing 4	7.3281	4.69787e-08	1.02779	2.0389
6183	11080	DNAJB4	DnaJ (Hsp40) homolog, subfamily B, member 4	7.30965	4.9017e-08	1.02691	2.03765
21923	55219	TMEM57	transmembrane protein 57	8.72334	1.89087e-09	1.02417	2.03379
16280	23645	PPP1R15	protein phosphatase 1, regulatory (inhibitor) subunit 15A	7.72768	1.87205e-08	1.02034	2.0284
22507	6738	TROVE2	TROVE domain family, member 2	7.66814	2.14715e-08	1.0199	2.02778
8910	55204	GOLPH3L	golgi phosphoprotein 3-like	7.38144	4.15491e-08	1.01947	2.02717
7485	116496	FAM129A	family with sequence similarity 129, member A	7.31431	4.84945e-08	1.01805	2.02518
7139	2065	ERBB3	v-erb-b2 erythroblastic leukemia viral oncogene homolog 3 (avian)	8.25452	5.56521e-09	1.01146	2.01595
24653	390980	ZNF805	zinc finger protein 805	8.28119	5.23369e-09	1.01017	2.01414
9692		HNRNPA1	heterogeneous nuclear ribonucleoprotein A1 /// hypothetical LOC100506653	7.21815	6.05136e-08	1.00912	2.01269
8187	2355	FOSL2	FOS-like antigen 2	7.72163	1.89834e-08	1.00912	2.01268
22625	55761	TTC17	tetratricopeptide repeat domain 17	7.95753	1.10274e-08	1.00678	2.00942
5321	4253	CTAGE5	CTAGE family, member 5	7.38209	4.14868e-08	1.00477	2.00663
18869	55829	SELS	selenoprotein S	8.59513	2.54022e-09	1.00407	2.00565
19960	84973	SNHG7	small nucleolar RNA host gene 7 (non-protein coding)	7.70606	1.96763e-08	1.00189	2.00262
8173	2352	FOLR3	folate receptor 3 (gamma)	8.64733	2.25252e-09	1.00129	2.00179
2985	51430	C1orf9	chromosome 1 open reading frame 9	7.83454	1.46372e-08	1.00007	2.0001
5356	1490	CTGF	connective tissue growth factor	7.10293	7.8898e-08	-1.00139	0.499517
21392	7037	TFRC	transferrin receptor (p90, CD71)	8.80185	1.57816e-09	-1.0016	0.499445
14251	51602	NOP58	NOP58 ribonucleoprotein homolog (yeast)	8.45953	3.47113e-09	-1.00214	0.499259
7496	84908	FAM136A	family with sequence similarity 136, member A	9.34034	4.56732e-10	-1.00237	0.499178
13960	10276	NET1	neuroepithelial cell transforming 1	7.68849	2.04883e-08	-1.00393	0.498638
2378	55299	BRIX1	BRX1, biogenesis of ribosomes, homolog (S. cerevisiae)	7.18781	6.48923e-08	-1.00403	0.498604
5358	1490	CTGF	connective tissue growth factor	7.31511	4.84049e-08	-1.00502	0.498265
7074	255324	EPGN	epithelial mitogen homolog (mouse)	9.33553	4.61817e-10	-1.00974	0.496635
12419	55388	MCM10	minichromosome maintenance complex component 10	7.63815	2.30063e-08	-1.01177	0.495938
2375	140707	BRI3BP	BRI3 binding protein	8.07922	8.33254e-09	-1.0181	0.493765
20380	6713	SQLE	squalene epoxidase	9.06702	8.56995e-10	-1.01878	0.493532
10307	125476	INO80C	INO80 complex subunit C	7.9706	1.07004e-08	-1.02082	0.492837
2589	29902	C12orf2	chromosome 12 open reading frame 24	7.55236	2.80309e-08	-1.02204	0.492419
12001	55646	LYAR	Ly1 antibody reactive homolog (mouse)	8.66629	2.1563e-09	-1.0232	0.492025
6627	1906	EDN1	endothelin 1	7.0472	8.97022e-08	-1.02771	0.490488
6955	79071	ELOVL6	ELOVL family member 6, elongation of long chain fatty acids (FEN1/Elo2, SUR4/Elo3-like, yeast)	8.59065	2.56657e-09	-1.03274	0.48878
8848	54331	GNG2	guanine nucleotide binding protein (G protein), gamma 2	7.57792	2.64287e-08	-1.03373	0.488445
7079	255324	EPGN	epithelial mitogen homolog (mouse)	9.39301	4.04563e-10	-1.0344	0.488218
18057	23322	RPGRIP1	RPGRIP1-like	7.21305	6.12278e-08	-1.03559	0.487816
21783	80775	TMEM177	transmembrane protein 177	7.35942	4.37101e-08	-1.03626	0.487591
14583	116150	NUS1	nuclear undecaprenyl pyrophosphate synthase 1 homolog (S. cerevisiae)	8.25452	5.56521e-09	-1.03641	0.487539
9910	3306	HSPA2	heat shock 70kDa protein 2	8.27374	5.32425e-09	-1.0369	0.487374
15921	5378	PMS1	PMS1 postmeiotic segregation increased 1 (S. cerevisiae)	7.78828	1.62826e-08	-1.03712	0.487301
10553	10625	IVNS1AB	influenza virus NS1A binding protein	8.28119	5.23369e-09	-1.03739	0.487207
9648	3156	HMGCR	3-hydroxy-3-methylglutaryl-CoA reductase	9.35662	4.39928e-10	-1.03749	0.487175
7075	255324	EPGN	epithelial mitogen homolog (mouse)	9.16666	6.8131e-10	-1.03787	0.487045
9204		GTF2H2;	general transcription factor IIH, polypeptide 2, 44kDa /// general transcription factor IIH, polypeptide 2C /// general transcription factor IIH, polypeptide 2D	9.31688	4.82085e-10	-1.04456	0.484794
5357	1490	CTGF	connective tissue growth factor	8.80102	1.58116e-09	-1.04574	0.484397
25394	116236	ABHD15	abhydrolase domain containing 15	7.10293	7.8898e-08	-1.05216	0.482247
12000	55646	LYAR	Ly1 antibody reactive homolog (mouse)	8.58729	2.58646e-09	-1.06307	0.478614
14923	55003	PAK1IP1	PAK1 interacting protein 1	8.71572	1.92434e-09	-1.06343	0.478494
8675	2706	GJB2	gap junction protein, beta 2, 26kDa	9.34747	4.49298e-10	-1.06447	0.47815
16032	84172	POLR1B	polymerase (RNA) I polypeptide B, 128kDa	7.97675	1.05499e-08	-1.06638	0.477516
16852	5744	PTHLH	parathyroid hormone-like hormone	8.80102	1.58116e-09	-1.06778	0.477053
16027	84172	POLR1B	polymerase (RNA) I polypeptide B, 128kDa	7.06916	8.52783e-08	-1.07015	0.476271
16004	5427	POLE2	polymerase (DNA directed), epsilon 2 (p59 subunit)	8.25169	5.60159e-09	-1.07152	0.475816
21757	25907	TMEM158	transmembrane protein 158 (gene/pseudogene)	7.30309	4.9763e-08	-1.07324	0.475249
12028	90624	LYRM7	Lyrm7 homolog (mouse)	7.9204	1.20116e-08	-1.07577	0.474417
4860	1303	COL12A1	collagen, type XII, alpha 1	8.4339	3.6821e-09	-1.07641	0.474207
1276	93663	ARHGAP1	Rho GTPase activating protein 18	8.25258	5.59007e-09	-1.0799	0.473062
11835	7804	LRP8	low density lipoprotein receptor-related protein 8, apolipoprotein e receptor	8.10885	7.78308e-09	-1.08112	0.472662
18384	23212	RRS1	RRS1 ribosome biogenesis regulator homolog (S. cerevisiae)	8.5285	2.96141e-09	-1.08452	0.47155
7315	23404	EXOSC2	exosome component 2	7.57218	2.67806e-08	-1.08623	0.470991
6484	1848	DUSP6	dual specificity phosphatase 6	8.94192	1.1431e-09	-1.08885	0.470135
7076	255324	EPGN	epithelial mitogen homolog (mouse)	9.66248	2.17531e-10	-1.09011	0.469724
21543	54962	TIPIN	TIMELESS interacting protein	8.76856	1.70387e-09	-1.09582	0.467872
2185	57673	BEND3	BEN domain containing 3	7.37011	4.26476e-08	-1.09974	0.466601
13962	10276	NET1	neuroepithelial cell transforming 1	8.87933	1.3203e-09	-1.1062	0.464517
9426	55027	HEATR3	HEAT repeat containing 3	8.32421	4.74014e-09	-1.11667	0.461156
23099	29128	UHRF1	ubiquitin-like with PHD and ring finger domains 1	7.95694	1.10424e-08	-1.11905	0.460396
21975	27346	TMEM97	transmembrane protein 97	8.75061	1.77579e-09	-1.11997	0.460104
10552	10625	IVNS1AB	influenza virus NS1A binding protein	8.89424	1.27572e-09	-1.12024	0.460017
12601	4232	MEST	mesoderm specific transcript homolog (mouse)	7.91621	1.2128e-08	-1.12193	0.459479
18615	6307	SC4MOL	sterol-C4-methyl oxidase-like	7.40669	3.92024e-08	-1.12198	0.459464
8176	2353	FOS	FBJ murine osteosarcoma viral oncogene homolog	7.75721	1.74901e-08	-1.12431	0.458721
20658	57559	STAMBPL	STAM binding protein-like 1	7.6525	2.22585e-08	-1.12674	0.457948
15025	83666	PARP9	poly (ADP-ribose) polymerase family, member 9	7.38744	4.09785e-08	-1.14787	0.451291
16117	10940	POP1	processing of precursor 1, ribonuclease P/MRP subunit (S. cerevisiae)	8.32014	4.78477e-09	-1.15175	0.45008
26176	6925	TCF4	transcription factor 4	8.4486	3.55962e-09	-1.15399	0.449379
21831	159371	TMEM20	transmembrane protein 20	7.58719	2.58707e-08	-1.15431	0.449281
12600	4232	MEST	mesoderm specific transcript homolog (mouse)	10.1958	6.37021e-11	-1.1622	0.446832
27836	6233	RPS27A	ribosomal protein S27a	7.82556	1.49429e-08	-1.16786	0.445081
9636	8091	HMGA2	high mobility group AT-hook 2	9.53904	2.89041e-10	-1.17114	0.44407
11430	3949	LDLR	low density lipoprotein receptor	8.39328	4.04312e-09	-1.17127	0.44403
4531	50515	CHST11	carbohydrate (chondroitin 4) sulfotransferase 11	8.8585	1.38515e-09	-1.17843	0.441831
16854	5744	PTHLH	parathyroid hormone-like hormone	8.51315	3.06797e-09	-1.18418	0.440076
18659	152579	SCFD2	sec1 family domain containing 2	8.41263	3.86696e-09	-1.18427	0.440049
1277	93663	ARHGAP1	Rho GTPase activating protein 18	8.68464	2.06712e-09	-1.18626	0.43944
16030	84172	POLR1B	polymerase (RNA) I polypeptide B, 128kDa	7.3098	4.90001e-08	-1.18636	0.439412
21451	7058	THBS2	thrombospondin 2	9.26796	5.39565e-10	-1.19944	0.435445
15502	7262	PHLDA2	pleckstrin homology-like domain, family A, member 2	8.54349	2.86098e-09	-1.19975	0.435352
10555	10625	IVNS1AB	influenza virus NS1A binding protein	10.2014	6.28933e-11	-1.20428	0.433985
5399	1075	CTSC	cathepsin C	8.50529	3.124e-09	-1.20637	0.433359
27594	84189	SLITRK6	SLIT and NTRK-like family, member 6	7.56579	2.71773e-08	-1.20818	0.432815
8175	2353	FOS	FBJ murine osteosarcoma viral oncogene homolog	6.98972	1.02395e-07	-1.21388	0.431107
5858	23586	DDX58	DEAD (Asp-Glu-Ala-Asp) box polypeptide 58	8.35789	4.38644e-09	-1.22954	0.426453
20501	6427	SRSF2	serine/arginine-rich splicing factor 2	9.07854	8.34565e-10	-1.23131	0.425929
25312	80746	TSEN2	tRNA splicing endonuclease 2 homolog (S. cerevisiae)	8.69211	2.03184e-09	-1.23622	0.424483
9201		GTF2H2;	general transcription factor IIH, polypeptide 2, 44kDa /// general transcription factor IIH, polypeptide 2B /// general transcription factor IIH, polypeptide 2C /// general transcription factor IIH, polypeptide 2D	7.08586	8.20612e-08	-1.25086	0.420198
8587	25929	GEMIN5	gem (nuclear organelle) associated protein 5	9.70076	1.9918e-10	-1.25442	0.419162
17801	57494	RIMKLB	ribosomal modification protein rimK-like family member B	9.1055	7.84335e-10	-1.26105	0.417239
12802	406991	MIR21	microRNA 21	7.30233	4.98504e-08	-1.26486	0.41614
21973	27346	TMEM97	transmembrane protein 97	9.15208	7.04562e-10	-1.27566	0.413037
12318	4144	MAT2A	methionine adenosyltransferase II, alpha	9.54543	2.84817e-10	-1.27958	0.411916
21974	27346	TMEM97	transmembrane protein 97	8.80102	1.58116e-09	-1.28855	0.409363
22543	80746	TSEN2	tRNA splicing endonuclease 2 homolog (S. cerevisiae)	7.82497	1.49635e-08	-1.28911	0.409204
21453	7058	THBS2	thrombospondin 2	7.73091	1.8582e-08	-1.2955	0.407395
12862	197259	MLKL	mixed lineage kinase domain-like	10.5804	2.6277e-11	-1.29956	0.406249
12317	4144	MAT2A	methionine adenosyltransferase II, alpha	7.91562	1.21445e-08	-1.30561	0.404551
11836	7804	LRP8	low density lipoprotein receptor-related protein 8, apolipoprotein e receptor	8.35211	4.44516e-09	-1.30609	0.404416
25904	6372	CXCL6	chemokine (C-X-C motif) ligand 6 (granulocyte chemotactic protein 2)	7.72956	1.86398e-08	-1.3075	0.404021
11292	54596	L1TD1	LINE-1 type transposase domain containing 1	8.5492	2.82359e-09	-1.3079	0.403909
15143	78991	PCYOX1L	prenylcysteine oxidase 1 like	9.04506	9.01453e-10	-1.31034	0.403226
20616	8869	ST3GAL5	ST3 beta-galactoside alpha-2,3-sialyltransferase 5	10.5431	2.8637e-11	-1.31523	0.401862
22368	9830	TRIM14	tripartite motif-containing 14	9.69089	2.03754e-10	-1.31804	0.401079
18616	6307	SC4MOL	sterol-C4-methyl oxidase-like	8.54349	2.86098e-09	-1.33339	0.396835
12316	4144	MAT2A	methionine adenosyltransferase II, alpha	7.11521	7.6699e-08	-1.33755	0.395691
7097	55040	EPN3	epsin 3	9.29766	5.0389e-10	-1.34465	0.393751
9943	29094	HSPC159	galectin-related protein	9.72677	1.876e-10	-1.35105	0.392007
9003		GPR109A	G protein-coupled receptor 109A /// G protein-coupled receptor 109B	8.01938	9.56349e-09	-1.35409	0.391182
5467		CXCL1;C	chemokine (C-X-C motif) ligand 1 (melanoma growth stimulating activity, alpha) /// chemokine (C-X-C motif) ligand 2	7.39049	4.06921e-08	-1.35593	0.390683
12788	723788	MIG7	mig-7	8.49078	3.23014e-09	-1.35894	0.389869
23487	7447	VSNL1	visinin-like 1	7.4664	3.41661e-08	-1.36832	0.387342
26010	221895	JAZF1	JAZF zinc finger 1	7.66814	2.14715e-08	-1.37558	0.385398
8528	2633	GBP1	guanylate binding protein 1, interferon-inducible, 67kDa	8.06074	8.6949e-09	-1.38353	0.38328
10554	10625	IVNS1AB	influenza virus NS1A binding protein	7.34164	4.55361e-08	-1.38478	0.382949
12315	4144	MAT2A	methionine adenosyltransferase II, alpha	7.79941	1.58705e-08	-1.38487	0.382924
25959	2633	GBP1	guanylate binding protein 1, interferon-inducible, 67kDa	8.37722	4.19544e-09	-1.39017	0.381519
6996	8507	ENC1	ectodermal-neural cortex 1 (with BTB-like domain)	8.27508	5.30787e-09	-1.39465	0.380336
25960	2633	GBP1	guanylate binding protein 1, interferon-inducible, 67kDa	8.36683	4.29702e-09	-1.40633	0.377271
25694	30011	SH3KBP1	SH3-domain kinase binding protein 1	8.10755	7.80636e-09	-1.42501	0.372418
11429	3949	LDLR	low density lipoprotein receptor	9.37877	4.1805e-10	-1.43196	0.370626
7099	55040	EPN3	epsin 3	8.4063	3.92373e-09	-1.4323	0.37054
7976	9982	FGFBP1	fibroblast growth factor binding protein 1	10.4481	3.56365e-11	-1.44326	0.367735
12049	346389	MACC1	metastasis associated in colon cancer 1	8.76317	1.72518e-09	-1.46356	0.362597
12319	4144	MAT2A	methionine adenosyltransferase II, alpha	9.04506	9.01453e-10	-1.46713	0.361701
7430	374393	FAM111B	family with sequence similarity 111, member B	7.21272	6.12741e-08	-1.47047	0.360865
25903	6374	CXCL5	chemokine (C-X-C motif) ligand 5	7.62172	2.38937e-08	-1.47539	0.359636
15773	5327	PLAT	plasminogen activator, tissue	8.3884	4.08886e-09	-1.49786	0.354079
9652	3157	HMGCS1	3-hydroxy-3-methylglutaryl-CoA synthase 1 (soluble)	9.90748	1.23743e-10	-1.52175	0.348263
24947	2633	GBP1	guanylate binding protein 1, interferon-inducible, 67kDa	8.65864	2.19461e-09	-1.55798	0.339627
8364	50486	G0S2	G0/G1switch 2	10.5431	2.8637e-11	-1.55982	0.339194
10337	3638	INSIG1	insulin induced gene 1	9.37877	4.1805e-10	-1.582	0.334018
25141	5327	PLAT	plasminogen activator, tissue	8.34956	4.47137e-09	-1.58949	0.332289
15776	5327	PLAT	plasminogen activator, tissue	8.23745	5.78833e-09	-1.59645	0.330689
7077	255324	EPGN	epithelial mitogen homolog (mouse)	9.49316	3.2125e-10	-1.62571	0.324051
5474	6374	CXCL5	chemokine (C-X-C motif) ligand 5	8.65865	2.19457e-09	-1.6419	0.320434
8673	2702	GJA5	gap junction protein, alpha 5, 40kDa	7.72602	1.87923e-08	-1.66089	0.316244
26903	2921	CXCL3	chemokine (C-X-C motif) ligand 3	8.58729	2.58646e-09	-1.74316	0.298714
10200	3553	IL1B	interleukin 1, beta	10.8105	1.54693e-11	-1.75785	0.295688
10204	56300	IL1F9	interleukin 1 family, member 9	9.70076	1.9918e-10	-1.76098	0.295047
23605	10885	WDR3	WD repeat domain 3	9.04506	9.01453e-10	-1.8232	0.282593
7078	255324	EPGN	epithelial mitogen homolog (mouse)	10.6858	2.06153e-11	-1.85354	0.276713
26004	3576	IL8	interleukin 8	7.71637	1.92144e-08	-1.86533	0.27446
26003	3576	IL8	interleukin 8	7.73584	1.8372e-08	-1.97595	0.254203
10335	3638	INSIG1	insulin induced gene 1	10.7689	1.70244e-11	-2.03824	0.24346
9333	3038	HAS3	hyaluronan synthase 3	8.77535	1.67747e-09	-2.13076	0.228337
24992	3434	IFIT1	interferon-induced protein with tetratricopeptide repeats 1	7.47873	3.32103e-08	-2.16442	0.223071
10230	3576	IL8	interleukin 8	9.35662	4.39928e-10	-2.2337	0.212613
5465	2919	CXCL1	chemokine (C-X-C motif) ligand 1 (melanoma growth stimulating activity, alpha)	10.5684	2.70135e-11	-2.98145	0.126617

## Sheet: UVPAPC
assigned "R"-ID	Entrez ID	Official Symbol	Gene name	-log10 p-value	p-value	Log2 FC	fold change
9669	3162	HMOX1	heme oxygenase (decycling) 1	15.0131	9.70333e-16	5.96309	62.3834
25993	3162	HMOX1	heme oxygenase (decycling) 1	10.2173	6.06378e-11	5.04929	33.1121
25551	3162	HMOX1	heme oxygenase (decycling) 1	10.9265	1.1844e-11	4.7976	27.8114
689	1645	AKR1C1	aldo-keto reductase family 1, member C1 (dihydrodiol dehydrogenase 1; 20-alpha (3-alpha)-hydroxysteroid dehydrogenase)	9.89492	1.27374e-10	3.91522	15.0868
688	1645	AKR1C1	aldo-keto reductase family 1, member C1 (dihydrodiol dehydrogenase 1; 20-alpha (3-alpha)-hydroxysteroid dehydrogenase)	9.89492	1.27374e-10	3.89895	14.9176
692	8644	AKR1C3	aldo-keto reductase family 1, member C3 (3-alpha hydroxysteroid dehydrogenase, type II)	10.4189	3.81143e-11	3.27478	9.67847
691	1646	AKR1C2	aldo-keto reductase family 1, member C2 (dihydrodiol dehydrogenase 2; bile acid binding protein; 3-alpha hydroxysteroid dehydrogenase, type III)	10.1633	6.86529e-11	3.07408	8.42153
690		AKR1C1;AKR1C2	aldo-keto reductase family 1, member C1 (dihydrodiol dehydrogenase 1; 20-alpha (3-alpha)-hydroxysteroid dehydrogenase) /// aldo-keto reductase family 1, member C2 (dihydrodiol dehydrogenase 2; bile acid binding protein; 3-alpha hydroxysteroid dehydrogenas	8.36299	4.33517e-09	2.85036	7.21183
27336	4720	NDUFS2	NADH dehydrogenase (ubiquinone) Fe-S protein 2, 49kDa (NADH-coenzyme Q reductase)	8.4714	3.37756e-09	2.78874	6.91025
19715	23657	SLC7A11	solute carrier family 7, (cationic amino acid transporter, y+ system) member 11	9.37158	4.25031e-10	2.71916	6.58489
22797	7296	TXNRD1	thioredoxin reductase 1	10.9804	1.04619e-11	2.60536	6.08542
26962	54800	KLHL24	kelch-like 24 (Drosophila)	8.83229	1.47132e-09	2.60179	6.0704
26838	7296	TXNRD1	thioredoxin reductase 1	8.19855	6.33066e-09	2.55129	5.86158
19716	23657	SLC7A11	solute carrier family 7, (cationic amino acid transporter, y+ system) member 11	10.2541	5.5708e-11	2.50508	5.67681
26206	7296	TXNRD1	thioredoxin reductase 1	7.55496	2.78636e-08	2.47411	5.55623
20383	8878	SQSTM1	sequestosome 1	8.71029	1.94855e-09	2.24408	4.73733
26877	153222	C5orf41	chromosome 5 open reading frame 41	6.34863	4.48095e-07	2.24099	4.72722
8548	2729	GCLC	glutamate-cysteine ligase, catalytic subunit	8.41122	3.87956e-09	2.1654	4.48592
24949	2730	GCLM	glutamate-cysteine ligase, modifier subunit	9.13841	7.27094e-10	2.14442	4.42116
8547	2729	GCLC	glutamate-cysteine ligase, catalytic subunit	8.20478	6.24046e-09	2.13269	4.38534
19508		SLC2A14;SLC2A3	solute carrier family 2 (facilitated glucose transporter), member 14 /// solute carrier family 2 (facilitated glucose transporter), member 3	9.53329	2.92891e-10	2.0873	4.24952
26782	5743	PTGS2	prostaglandin-endoperoxide synthase 2 (prostaglandin G/H synthase and cyclooxygenase)	7.3038	4.96826e-08	2.02759	4.07723
26879	153222	C5orf41	chromosome 5 open reading frame 41	6.33683	4.60434e-07	1.98853	3.96833
11097	54800	KLHL24	kelch-like 24 (Drosophila)	6.46148	3.45557e-07	1.97096	3.92029
27591		SLC2A14;SLC2A3	solute carrier family 2 (facilitated glucose transporter), member 14 /// solute carrier family 2 (facilitated glucose transporter), member 3	8.48748	3.2548e-09	1.95661	3.88149
8550	2730	GCLM	glutamate-cysteine ligase, modifier subunit	10.7524	1.76843e-11	1.93531	3.82459
15964	10957	PNRC1	proline-rich nuclear receptor coactivator 1	7.80172	1.57863e-08	1.84373	3.58937
10576	80853	JHDM1D	jumonji C domain containing histone demethylase 1 homolog D (S. cerevisiae)	7.48794	3.2513e-08	1.83794	3.575
17837	6016	RIT1	Ras-like without CAAX 1	9.8982	1.26415e-10	1.81748	3.52464
15963	10957	PNRC1	proline-rich nuclear receptor coactivator 1	8.66221	2.17668e-09	1.81585	3.52068
16850	5743	PTGS2	prostaglandin-endoperoxide synthase 2 (prostaglandin G/H synthase and cyclooxygenase)	8.762	1.72983e-09	1.80986	3.50609
22786	10628	TXNIP	thioredoxin interacting protein	9.89492	1.27374e-10	1.79272	3.46467
22789	10628	TXNIP	thioredoxin interacting protein	10.3503	4.46346e-11	1.77584	3.42437
27648	1646	AKR1C2	aldo-keto reductase family 1, member C2 (dihydrodiol dehydrogenase 2; bile acid binding protein; 3-alpha hydroxysteroid dehydrogenase, type III)	6.38034	4.16546e-07	1.7703	3.41125
23372	7422	VEGFA	vascular endothelial growth factor A	7.95189	1.11715e-08	1.73956	3.33934
23371	7422	VEGFA	vascular endothelial growth factor A	8.27273	5.33664e-09	1.7331	3.32442
22790	10628	TXNIP	thioredoxin interacting protein	10.9804	1.04619e-11	1.73198	3.32184
8549	2729	GCLC	glutamate-cysteine ligase, catalytic subunit	9.72943	1.86454e-10	1.71505	3.28307
4240	1028	CDKN1C	cyclin-dependent kinase inhibitor 1C (p57, Kip2)	8.74097	1.81566e-09	1.71365	3.27989
11066	687	KLF9	Kruppel-like factor 9	8.73884	1.82457e-09	1.71317	3.2788
22519	162514	TRPV3	transient receptor potential cation channel, subfamily V, member 3	9.09985	7.9461e-10	1.71186	3.27583
7791	2201	FBN2	fibrillin 2	7.95745	1.10292e-08	1.70988	3.27133
22788	10628	TXNIP	thioredoxin interacting protein	9.84183	1.43936e-10	1.70982	3.27121
17835	6016	RIT1	Ras-like without CAAX 1	8.66221	2.17668e-09	1.70705	3.26492
22787	10628	TXNIP	thioredoxin interacting protein	9.81809	1.52022e-10	1.69552	3.23893
21559	9414	TJP2	tight junction protein 2 (zona occludens 2)	7.61461	2.42877e-08	1.617	3.06737
16849	5743	PTGS2	prostaglandin-endoperoxide synthase 2 (prostaglandin G/H synthase and cyclooxygenase)	8.39866	3.99339e-09	1.61503	3.06317
27215		TICAM2;TMED7-TICAM2	toll-like receptor adaptor molecule 2 /// TMED7-TICAM2 readthrough	6.48551	3.26956e-07	1.57518	2.97972
23369	7422	VEGFA	vascular endothelial growth factor A	7.48337	3.28568e-08	1.55901	2.94652
4239	1028	CDKN1C	cyclin-dependent kinase inhibitor 1C (p57, Kip2)	8.81288	1.53859e-09	1.55742	2.94327
10406	3656	IRAK2	interleukin-1 receptor-associated kinase 2	8.43386	3.68244e-09	1.55205	2.93235
17836	6016	RIT1	Ras-like without CAAX 1	8.87827	1.32353e-09	1.54357	2.91515
4238	1028	CDKN1C	cyclin-dependent kinase inhibitor 1C (p57, Kip2)	8.26985	5.37216e-09	1.53846	2.90484
26704	687	KLF9	Kruppel-like factor 9	8.58271	2.61393e-09	1.5367	2.90131
2013	25805	BAMBI	BMP and activin membrane-bound inhibitor homolog (Xenopus laevis)	8.58294	2.61254e-09	1.53475	2.89738
1498	91947	ARRDC4	arrestin domain containing 4	8.06106	8.68838e-09	1.49787	2.82426
21888	440026	TMEM41B	transmembrane protein 41B	7.77621	1.67414e-08	1.49011	2.8091
14796	29948	OSGIN1	oxidative stress induced growth inhibitor 1	6.88546	1.30178e-07	1.48607	2.80125
18337	6236	RRAD	Ras-related associated with diabetes	9.88886	1.29163e-10	1.48069	2.79081
14580	26471	NUPR1	nuclear protein, transcriptional regulator, 1	9.39705	4.00821e-10	1.4802	2.78988
19704	6533	SLC6A6	solute carrier family 6 (neurotransmitter transporter, taurine), member 6	8.48485	3.27454e-09	1.47906	2.78767
20384	8878	SQSTM1	sequestosome 1	9.8982	1.26415e-10	1.46811	2.76659
23370	7422	VEGFA	vascular endothelial growth factor A	8.12027	7.58098e-09	1.45721	2.74577
24110	7763	ZFAND5	zinc finger, AN1-type domain 5	9.53329	2.92891e-10	1.45282	2.73742
20385	8878	SQSTM1	sequestosome 1	9.14268	7.19979e-10	1.45171	2.73531
4241	1028	CDKN1C	Cyclin-dependent kinase inhibitor 1C (p57, Kip2)	8.76206	1.72956e-09	1.42893	2.69247
9068	2877	GPX2	glutathione peroxidase 2 (gastrointestinal)	6.74887	1.78291e-07	1.41765	2.6715
11420	254251	LCORL	ligand dependent nuclear receptor corepressor-like	8.72161	1.8984e-09	1.40837	2.65436
23125	64718	UNKL	unkempt homolog (Drosophila)-like	7.47779	3.32824e-08	1.38543	2.61249
18025	6095	RORA	RAR-related orphan receptor A	6.80821	1.5552e-07	1.3672	2.57969
1499	91947	ARRDC4	arrestin domain containing 4	8.33559	4.6175e-09	1.36595	2.57746
20386	8878	SQSTM1	sequestosome 1	9.70312	1.98098e-10	1.34769	2.54505
16204	10105	PPIF	peptidylprolyl isomerase F	8.00439	9.89943e-09	1.34687	2.5436
21889	440026	TMEM41B	transmembrane protein 41B	7.57814	2.64158e-08	1.345	2.5403
16930	5791	PTPRE	protein tyrosine phosphatase, receptor type, E	8.64642	2.25724e-09	1.33814	2.52825
13745	8202	NCOA3	nuclear receptor coactivator 3	7.76218	1.72909e-08	1.32256	2.5011
9354	26959	HBP1	HMG-box transcription factor 1	6.6873	2.05447e-07	1.31292	2.48443
1623	467	ATF3	activating transcription factor 3	7.54091	2.878e-08	1.30826	2.47643
5547	1543	CYP1A1	cytochrome P450, family 1, subfamily A, polypeptide 1	7.55365	2.79477e-08	1.30675	2.47383
9396	9734	HDAC9	histone deacetylase 9	8.01439	9.67411e-09	1.3016	2.46502
24247	7718	ZNF165	zinc finger protein 165	7.84037	1.44421e-08	1.28387	2.43492
20382	8878	SQSTM1	sequestosome 1	9.39705	4.00821e-10	1.28348	2.43426
23896	388403	YPEL2	yippee-like 2 (Drosophila)	8.18589	6.51794e-09	1.27555	2.42091
8277	2495	FTH1	ferritin, heavy polypeptide 1	9.53482	2.91861e-10	1.273	2.41664
130	63874	ABHD4	abhydrolase domain containing 4	8.36257	4.33937e-09	1.26731	2.40712
5871	162989	DEDD2	death effector domain containing 2	9.12513	7.49665e-10	1.26552	2.40415
10186	3598	IL13RA2	interleukin 13 receptor, alpha 2	9.61342	2.43543e-10	1.26431	2.40212
7687	222584	FAM83B	family with sequence similarity 83, member B	7.08899	8.14714e-08	1.26351	2.40079
9092	2886	GRB7	growth factor receptor-bound protein 7	7.1662	6.82031e-08	1.26332	2.40047
10583	221037	JMJD1C	jumonji domain containing 1C	7.51818	3.03266e-08	1.2586	2.39264
4018	1604	CD55	CD55 molecule, decay accelerating factor for complement (Cromer blood group)	7.08134	8.29199e-08	1.25624	2.38873
25947	200933	FBXO45	F-box protein 45	7.30684	4.93356e-08	1.2558	2.38799
9355	26959	HBP1	HMG-box transcription factor 1	6.66947	2.14059e-07	1.2528	2.38304
7398	283991	FAM100B	family with sequence similarity 100, member B	9.08823	8.16155e-10	1.2485	2.37594
10582	221037	JMJD1C	jumonji domain containing 1C	6.36429	4.32227e-07	1.23353	2.35142
10734	55818	KDM3A	lysine (K)-specific demethylase 3A	6.38346	4.13566e-07	1.23082	2.34701
8997	10457	GPNMB	glycoprotein (transmembrane) nmb	7.16129	6.8978e-08	1.22022	2.32983
10736	55818	KDM3A	lysine (K)-specific demethylase 3A	8.48748	3.2548e-09	1.21764	2.32566
14800	9180	OSMR	oncostatin M receptor	8.0252	9.43623e-09	1.21617	2.32329
4679	57396	CLK4	CDC-like kinase 4	6.39245	4.05091e-07	1.21541	2.32206
22110	10140	TOB1	transducer of ERBB2, 1	8.76206	1.72956e-09	1.20114	2.29922
21501		TICAM2;TMED7-TICAM2	toll-like receptor adaptor molecule 2 /// TMED7-TICAM2 readthrough	7.09539	8.02798e-08	1.19517	2.28972
23373	7422	VEGFA	vascular endothelial growth factor A	6.39245	4.05091e-07	1.18725	2.27719
11051	51274	KLF3	Kruppel-like factor 3 (basic)	6.37683	4.1992e-07	1.185	2.27363
24773	57561	ARRDC3	arrestin domain containing 3	6.46731	3.40946e-07	1.18425	2.27245
684	55122	AKIRIN2	akirin 2	6.87623	1.32976e-07	1.18059	2.26669
12077	4097	MAFG	v-maf musculoaponeurotic fibrosarcoma oncogene homolog G (avian)	7.19127	6.43765e-08	1.18023	2.26613
12079	4097	MAFG	v-maf musculoaponeurotic fibrosarcoma oncogene homolog G (avian)	7.19127	6.43765e-08	1.18023	2.26613
20436	6728	SRP19	signal recognition particle 19kDa	7.65413	2.21753e-08	1.16977	2.24975
22538	1831	TSC22D3	TSC22 domain family, member 3	8.81575	1.52845e-09	1.16344	2.2399
7247	55500	ETNK1	ethanolamine kinase 1	6.7197	1.90676e-07	1.15705	2.23001
4807	246175	CNOT6L	CCR4-NOT transcription complex, subunit 6-like	7.77865	1.66476e-08	1.15146	2.22139
22063	8744	TNFSF9	tumor necrosis factor (ligand) superfamily, member 9	7.022	9.50615e-08	1.14353	2.20921
10735	55818	KDM3A	lysine (K)-specific demethylase 3A	7.6417	2.28189e-08	1.13495	2.19611
6183	11080	DNAJB4	DnaJ (Hsp40) homolog, subfamily B, member 4	7.50871	3.09951e-08	1.12288	2.17781
12156	4133	MAP2	microtubule-associated protein 2	6.53515	2.91644e-07	1.11296	2.16289
15114	115294	PCMTD1	protein-L-isoaspartate (D-aspartate) O-methyltransferase domain containing 1	7.42805	3.73206e-08	1.10042	2.14417
22536	1831	TSC22D3	TSC22 domain family, member 3	7.94406	1.13748e-08	1.09444	2.1353
5541	1540	CYLD	cylindromatosis (turban tumor syndrome)	8.9701	1.07127e-09	1.08983	2.12849
23991	23099	ZBTB43	zinc finger and BTB domain containing 43	6.40108	3.9712e-07	1.07942	2.11318
23901	51646	YPEL5	yippee-like 5 (Drosophila)	9.61342	2.43543e-10	1.078	2.1111
928	118932	ANKRD22	ankyrin repeat domain 22	8.21938	6.03421e-09	1.06932	2.09845
13746	8202	NCOA3	nuclear receptor coactivator 3	7.3184	4.80397e-08	1.06653	2.09439
17625	5966	REL	v-rel reticuloendotheliosis viral oncogene homolog (avian)	7.11917	7.60021e-08	1.06481	2.09189
11100	54813	KLHL28	kelch-like 28 (Drosophila)	6.39198	4.05523e-07	1.06438	2.09127
908	55608	ANKRD10	ankyrin repeat domain 10	7.25069	5.61455e-08	1.06198	2.0878
18305	9252	RPS6KA5	ribosomal protein S6 kinase, 90kDa, polypeptide 5	7.44029	3.62837e-08	1.05925	2.08385
16205	10105	PPIF	peptidylprolyl isomerase F	6.30876	4.91175e-07	1.05386	2.07608
5904	55667	DENND4C	DENN/MADD domain containing 4C	7.40034	3.97793e-08	1.04723	2.06656
15764	5324	PLAG1	pleiomorphic adenoma gene 1	6.62214	2.38704e-07	1.04554	2.06414
6184	11080	DNAJB4	DnaJ (Hsp40) homolog, subfamily B, member 4	7.51235	3.0736e-08	1.0437	2.06151
23329	57216	VANGL2	vang-like 2 (van gogh, Drosophila)	7.71628	1.92185e-08	1.04119	2.05792
3896	901	CCNG2	cyclin G2	7.22585	5.94498e-08	1.0408	2.05737
23990	23099	ZBTB43	zinc finger and BTB domain containing 43	7.21815	6.0513e-08	1.03728	2.05235
8386	9846	GAB2	GRB2-associated binding protein 2	7.11538	7.66683e-08	1.03262	2.04573
9382	10014	HDAC5	histone deacetylase 5	7.94202	1.14281e-08	1.03254	2.04562
22062	8744	TNFSF9	tumor necrosis factor (ligand) superfamily, member 9	6.74887	1.78291e-07	1.01501	2.02092
23900	51646	YPEL5	yippee-like 5 (Drosophila)	6.82831	1.48489e-07	1.01368	2.01906
15958	50640	PNPLA8	patatin-like phospholipase domain containing 8	8.36299	4.33517e-09	1.01263	2.01759
24706	57688	ZSWIM6	zinc finger, SWIM-type containing 6	6.67807	2.09859e-07	1.01225	2.01706
8698	113263	GLCCI1	glucocorticoid induced transcript 1	6.61047	2.45204e-07	1.01083	2.01507
1704	23200	ATP11B	ATPase, class VI, type 11B	8.14425	7.17387e-09	1.00755	2.01049
2399	54014	BRWD1	bromodomain and WD repeat domain containing 1	7.47675	3.33618e-08	1.00376	2.00523
9260	51454	GULP1	GULP, engulfment adaptor PTB domain containing 1	7.47641	3.3388e-08	1.00293	2.00406
15894	5362	PLXNA2	plexin A2	7.65987	2.1884e-08	-1.00075	0.499739
20528	6432	SRSF7	serine/arginine-rich splicing factor 7	8.54958	2.82109e-09	-1.00152	0.499473
20510	6428	SRSF3	serine/arginine-rich splicing factor 3	8.42239	3.78103e-09	-1.0037	0.498719
1404	10123	ARL4C	ADP-ribosylation factor-like 4C	8.44649	3.57694e-09	-1.00507	0.498247
8241	8790	FPGT	fucose-1-phosphate guanylyltransferase	7.30407	4.96509e-08	-1.00719	0.497514
24033	84524	ZC3H8	zinc finger CCCH-type containing 8	6.63216	2.33258e-07	-1.00821	0.497164
5832	11325	DDX42	DEAD (Asp-Glu-Ala-Asp) box polypeptide 42	6.93361	1.16517e-07	-1.00833	0.497122
19487	1836	SLC26A2	solute carrier family 26 (sulfate transporter), member 2	6.94452	1.13626e-07	-1.01123	0.496123
22682	79183	TTPAL	tocopherol (alpha) transfer protein-like	8.01085	9.75321e-09	-1.01697	0.494154
21448	7057	THBS1	thrombospondin 1	7.48794	3.2513e-08	-1.01838	0.493671
663		AKAP2;PALM2-AKAP2	A kinase (PRKA) anchor protein 2 /// PALM2-AKAP2 readthrough	8.84997	1.41263e-09	-1.02078	0.492848
26180	117145	THEM4	thioesterase superfamily member 4	7.08016	8.3145e-08	-1.0231	0.492059
3375	84904	C9orf100	chromosome 9 open reading frame 100	7.43285	3.69103e-08	-1.02531	0.491306
17903	153830	RNF145	ring finger protein 145	9.32416	4.74069e-10	-1.0261	0.491034
11117	55958	KLHL9	kelch-like 9 (Drosophila)	6.62904	2.34939e-07	-1.02665	0.490849
24315	10795	ZNF268	zinc finger protein 268	8.00405	9.90723e-09	-1.02862	0.490179
3260	387263	C6orf120	chromosome 6 open reading frame 120	7.74311	1.80672e-08	-1.02994	0.48973
8104	23768	FLRT2	fibronectin leucine rich transmembrane protein 2	8.57567	2.65663e-09	-1.03325	0.488608
8587	25929	GEMIN5	gem (nuclear organelle) associated protein 5	8.71029	1.94855e-09	-1.03422	0.48828
770	121642	ALKBH2	alkB, alkylation repair homolog 2 (E. coli)	8.60949	2.45759e-09	-1.0365	0.487509
21794	130827	TMEM182	transmembrane protein 182	6.43242	3.69472e-07	-1.03676	0.487422
24384	22891	ZNF365	zinc finger protein 365	7.08343	8.25219e-08	-1.03792	0.487028
24441	353274	ZNF445	zinc finger protein 445	6.5507	2.81382e-07	-1.03891	0.486696
19566	84912	SLC35B4	solute carrier family 35, member B4	7.96528	1.08322e-08	-1.03996	0.486342
7315	23404	EXOSC2	exosome component 2	7.22272	5.98803e-08	-1.04199	0.485656
13444	4609	MYC	v-myc myelocytomatosis viral oncogene homolog (avian)	8.36299	4.33517e-09	-1.04463	0.48477
18558	29115	SAP30BP	SAP30 binding protein	7.16058	6.90909e-08	-1.04611	0.484274
21806	79134	TMEM185B	transmembrane protein 185B (pseudogene)	6.43016	3.71401e-07	-1.04612	0.484267
26563	51095	TRNT1	tRNA nucleotidyl transferase, CCA-adding, 1	6.34903	4.47678e-07	-1.04804	0.483624
6723	10938	EHD1	EH-domain containing 1	8.4397	3.63325e-09	-1.04864	0.483425
6423	51514	DTL	denticleless homolog (Drosophila)	6.75223	1.76916e-07	-1.04985	0.483018
20174	6662	SOX9	SRY (sex determining region Y)-box 9	6.70959	1.95171e-07	-1.05072	0.482727
26251	54811	ZNF562	zinc finger protein 562	6.68288	2.07549e-07	-1.05209	0.48227
23293		UTP14A;UTP14C	UTP14, U3 small nucleolar ribonucleoprotein, homolog A (yeast) /// UTP14, U3 small nucleolar ribonucleoprotein, homolog C (yeast)	9.14732	7.12322e-10	-1.05384	0.481686
12699	256471	MFSD8	major facilitator superfamily domain containing 8	6.90432	1.24647e-07	-1.0554	0.481163
5831	11325	DDX42	DEAD (Asp-Glu-Ala-Asp) box polypeptide 42	7.21815	6.0513e-08	-1.05969	0.479735
13604	340719	NANOS1	nanos homolog 1 (Drosophila)	6.49386	3.20729e-07	-1.06111	0.479263
25364	7775	ZNF232	zinc finger protein 232	7.60449	2.48607e-08	-1.0621	0.478935
16029	84172	POLR1B	polymerase (RNA) I polypeptide B, 128kDa	6.36429	4.32227e-07	-1.06285	0.478685
8959	54865	GPATCH4	G patch domain containing 4	7.86919	1.35149e-08	-1.06418	0.478245
13962	10276	NET1	neuroepithelial cell transforming 1	8.52852	2.96131e-09	-1.06886	0.476696
2751	400506	C16orf88	chromosome 16 open reading frame 88	8.81575	1.52845e-09	-1.07522	0.474599
27868	114034	TOE1	target of EGR1, member 1 (nuclear)	6.35917	4.37352e-07	-1.07761	0.473813
13689		NBPF1;NBPF10	neuroblastoma breakpoint family, member 1 /// neuroblastoma breakpoint family, member 10	8.43386	3.68244e-09	-1.07812	0.473647
20957	55638	SYBU	syntabulin (syntaxin-interacting)	6.36769	4.28851e-07	-1.08017	0.472973
22112	114034	TOE1	target of EGR1, member 1 (nuclear)	8.00816	9.81398e-09	-1.082	0.472373
9819	79803	HPS6	Hermansky-Pudlak syndrome 6	7.38621	4.1095e-08	-1.08702	0.470732
22602	85453	TSPYL5	TSPY-like 5	7.46271	3.4458e-08	-1.09193	0.469133
12318	4144	MAT2A	methionine adenosyltransferase II, alpha	8.71191	1.94129e-09	-1.09405	0.468446
9426	55027	HEATR3	HEAT repeat containing 3	8.04303	9.05668e-09	-1.09448	0.468304
15776	5327	PLAT	plasminogen activator, tissue	6.46694	3.41238e-07	-1.09571	0.467907
377	11174	ADAMTS6	ADAM metallopeptidase with thrombospondin type 1 motif, 6	7.08016	8.3145e-08	-1.09671	0.467582
25141	5327	PLAT	plasminogen activator, tissue	6.62941	2.34741e-07	-1.09997	0.466525
6482	1846	DUSP4	dual specificity phosphatase 4	9.19679	6.3564e-10	-1.10106	0.466173
2517	119392	C10orf78	chromosome 10 open reading frame 78	8.04038	9.11205e-09	-1.10654	0.464405
14583	116150	NUS1	nuclear undecaprenyl pyrophosphate synthase 1 homolog (S. cerevisiae)	8.33559	4.6175e-09	-1.10724	0.46418
1930	8706	B3GALNT1	beta-1,3-N-acetylgalactosaminyltransferase 1 (globoside blood group)	7.47641	3.3388e-08	-1.10792	0.463962
19913	64750	SMURF2	SMAD specific E3 ubiquitin protein ligase 2	7.95745	1.10292e-08	-1.11024	0.463216
7881	26268	FBXO9	F-box protein 9	8.66221	2.17668e-09	-1.11044	0.463153
15411	10424	PGRMC2	progesterone receptor membrane component 2	7.54046	2.88101e-08	-1.11265	0.462444
20526	6432	SRSF7	serine/arginine-rich splicing factor 7	9.39705	4.00821e-10	-1.11398	0.462018
10688	115207	KCTD12	potassium channel tetramerisation domain containing 12	6.51506	3.05451e-07	-1.11555	0.461516
9003		GPR109A;GPR109B	G protein-coupled receptor 109A /// G protein-coupled receptor 109B	7.03198	9.29008e-08	-1.11664	0.461167
15941	56902	PNO1	partner of NOB1 homolog (S. cerevisiae)	7.40192	3.96355e-08	-1.1208	0.459838
15942	56902	PNO1	partner of NOB1 homolog (S. cerevisiae)	7.69185	2.03304e-08	-1.1239	0.458851
24452	147657	ZNF480	zinc finger protein 480	6.90462	1.24559e-07	-1.12617	0.45813
24511	126231	ZNF573	zinc finger protein 573	7.22532	5.95228e-08	-1.12683	0.457919
27638	284323	ZNF780A	zinc finger protein 780A	7.53685	2.90503e-08	-1.12737	0.457749
22114	114034	TOE1	target of EGR1, member 1 (nuclear)	7.31086	4.88814e-08	-1.12801	0.457546
19912	64750	SMURF2	SMAD specific E3 ubiquitin protein ligase 2	8.36058	4.35929e-09	-1.13265	0.456078
27082	91392	ZNF502	zinc finger protein 502	6.36742	4.29121e-07	-1.13284	0.456018
2775	284018	C17orf58	chromosome 17 open reading frame 58	6.86143	1.37584e-07	-1.13501	0.455332
11988	51747	LUC7L3	LUC7-like 3 (S. cerevisiae)	7.62526	2.36995e-08	-1.13854	0.454218
5473	2920	CXCL2	chemokine (C-X-C motif) ligand 2	8.0252	9.43623e-09	-1.13926	0.453992
13960	10276	NET1	neuroepithelial cell transforming 1	8.02585	9.42217e-09	-1.14016	0.45371
5356	1490	CTGF	connective tissue growth factor	7.48182	3.29748e-08	-1.14059	0.453574
16462	5557	PRIM1	primase, DNA, polypeptide 1 (49kDa)	8.26985	5.37216e-09	-1.14171	0.453222
16573	9128	PRPF4	PRP4 pre-mRNA processing factor 4 homolog (yeast)	6.94564	1.13333e-07	-1.14231	0.453034
7631	26240	FAM50B	family with sequence similarity 50, member B	6.94564	1.13333e-07	-1.14604	0.451863
12622	4234	METTL1	methyltransferase like 1	7.33938	4.57741e-08	-1.14867	0.451041
2906	128061	C1orf131	chromosome 1 open reading frame 131	6.98137	1.04383e-07	-1.1515	0.450158
3333	78996	C7orf49	chromosome 7 open reading frame 49	8.10207	7.90543e-09	-1.1538	0.44944
10584	65094	JMJD4	jumonji domain containing 4	8.81575	1.52845e-09	-1.15795	0.44815
7362		F8A1;F8A2;F8A3	coagulation factor VIII-associated (intronic transcript) 1 /// coagulation factor VIII-associated (intronic transcript) 2 /// coagulation factor VIII-associated (intronic transcript) 3	9.89492	1.27374e-10	-1.15826	0.448054
2274	55589	BMP2K	BMP2 inducible kinase	6.62941	2.34741e-07	-1.15958	0.447642
20527	6432	SRSF7	serine/arginine-rich splicing factor 7	8.21361	6.11493e-09	-1.16142	0.447073
25938	2113	ETS1	v-ets erythroblastosis virus E26 oncogene homolog 1 (avian)	6.99789	1.00487e-07	-1.16208	0.446868
27076	7733	ZNF180	zinc finger protein 180	6.32383	4.74423e-07	-1.16321	0.446518
12791	84864	MINA	MYC induced nuclear antigen	8.98094	1.04486e-09	-1.16356	0.44641
14246	10528	NOP56	NOP56 ribonucleoprotein homolog (yeast)	9.8261	1.49244e-10	-1.16598	0.445662
18379	27341	RRP7A	ribosomal RNA processing 7 homolog A (S. cerevisiae)	7.00574	9.86867e-08	-1.16803	0.445029
24342	57336	ZNF287	zinc finger protein 287	7.09751	7.98903e-08	-1.16862	0.444847
17455	22828	RBM16	RNA binding motif protein 16	6.58716	2.58725e-07	-1.16882	0.444784
2599	64897	C12orf43	chromosome 12 open reading frame 43	7.7537	1.76319e-08	-1.16951	0.444572
7314	23404	EXOSC2	exosome component 2	6.98009	1.04691e-07	-1.17062	0.44423
21543	54962	TIPIN	TIMELESS interacting protein	8.7939	1.6073e-09	-1.17155	0.443944
11650	100288413	LOC100288413	Similar to Uncharacterized protein LP9056	7.69094	2.0373e-08	-1.17534	0.44278
15906	56937	PMEPA1	prostate transmembrane protein, androgen induced 1	8.762	1.72983e-09	-1.17693	0.442291
12369	153364	MBLAC2	metallo-beta-lactamase domain containing 2	7.86921	1.35141e-08	-1.18136	0.440935
10613	3725	JUN	jun proto-oncogene	7.17223	6.72621e-08	-1.18239	0.440622
20530	10929	SRSF8	serine/arginine-rich splicing factor 8	8.10207	7.90543e-09	-1.18722	0.439149
12792	84864	MINA	MYC induced nuclear antigen	8.0725	8.46252e-09	-1.18752	0.439058
6539	8445	DYRK2	dual-specificity tyrosine-(Y)-phosphorylation regulated kinase 2	9.04431	9.02994e-10	-1.19087	0.438039
25153	144165	PRICKLE1	prickle homolog 1 (Drosophila)	7.18405	6.54563e-08	-1.19208	0.43767
27796	55035	NOL8	nucleolar protein 8	7.3751	4.21602e-08	-1.19388	0.437125
20179	6672	SP100	SP100 nuclear antigen	6.40368	3.94748e-07	-1.19432	0.436992
16004	5427	POLE2	polymerase (DNA directed), epsilon 2 (p59 subunit)	8.47294	3.36556e-09	-1.19581	0.436541
2753	400506	C16orf88	chromosome 16 open reading frame 88	8.19868	6.32879e-09	-1.19649	0.436334
21544	54962	TIPIN	TIMELESS interacting protein	7.16889	6.77811e-08	-1.19707	0.436161
24026	23211	ZC3H4	zinc finger CCCH-type containing 4	6.52418	2.99104e-07	-1.19761	0.435997
4855		COG8;PDF	component of oligomeric golgi complex 8 /// peptide deformylase (mitochondrial)	9.07715	8.37236e-10	-1.19931	0.435485
26263	115509	ZNF689	zinc finger protein 689	6.95563	1.10758e-07	-1.19968	0.435372
16027	84172	POLR1B	polymerase (RNA) I polypeptide B, 128kDa	7.39496	4.02754e-08	-1.20123	0.434905
5808	55794	DDX28	DEAD (Asp-Glu-Ala-Asp) box polypeptide 28	7.05284	8.8545e-08	-1.20313	0.434331
16031	84172	POLR1B	polymerase (RNA) I polypeptide B, 128kDa	7.43421	3.67947e-08	-1.20949	0.432423
20166	6659	SOX4	SRY (sex determining region Y)-box 4	7.71385	1.93262e-08	-1.21114	0.431926
10200	3553	IL1B	interleukin 1, beta	9.23718	5.79188e-10	-1.21116	0.431921
17454	22828	RBM16	RNA binding motif protein 16	7.42805	3.73206e-08	-1.21197	0.431678
3274	51250	C6orf203	chromosome 6 open reading frame 203	7.94297	1.14034e-08	-1.21214	0.431626
5358	1490	CTGF	connective tissue growth factor	7.92142	1.19833e-08	-1.21221	0.431607
21506	84948	TIGD5	tigger transposable element derived 5	7.46271	3.4458e-08	-1.21582	0.43053
27607	54962	TIPIN	TIMELESS interacting protein	6.87623	1.32976e-07	-1.21651	0.430322
15025	83666	PARP9	poly (ADP-ribose) polymerase family, member 9	7.47733	3.33173e-08	-1.22258	0.428516
23767	9589	WTAP	Wilms tumor 1 associated protein	7.33249	4.65059e-08	-1.22313	0.428351
24494	27300	ZNF544	zinc finger protein 544	6.5444	2.85498e-07	-1.22315	0.428347
24658	283489	ZNF828	zinc finger protein 828	7.62225	2.38644e-08	-1.22328	0.428308
14850	5029	P2RY2	purinergic receptor P2Y, G-protein coupled, 2	9.37566	4.21052e-10	-1.22784	0.426955
22683	79183	TTPAL	tocopherol (alpha) transfer protein-like	8.03546	9.21585e-09	-1.23187	0.425766
2596	57102	C12orf4	chromosome 12 open reading frame 4	7.53685	2.90503e-08	-1.23303	0.425424
20165	6659	SOX4	SRY (sex determining region Y)-box 4	7.96936	1.0731e-08	-1.23429	0.425052
9203		GTF2H2;GTF2H2B;GTF2H2C	general transcription factor IIH, polypeptide 2, 44kDa /// general transcription factor IIH, polypeptide 2B /// general transcription factor IIH, polypeptide 2C /// general transcription factor IIH, polypeptide 2D	8.72161	1.8984e-09	-1.23451	0.424986
7721	22909	FAN1	FANCD2/FANCI-associated nuclease 1	7.44979	3.54988e-08	-1.24033	0.423277
14249	10528	NOP56	NOP56 ribonucleoprotein homolog (yeast)	10.1441	7.17585e-11	-1.2437	0.422288
16117	10940	POP1	processing of precursor 1, ribonuclease P/MRP subunit (S. cerevisiae)	8.4397	3.63325e-09	-1.24773	0.421111
18057	23322	RPGRIP1L	RPGRIP1-like	7.82857	1.48398e-08	-1.24918	0.420688
664		AKAP2;PALM2-AKAP2	A kinase (PRKA) anchor protein 2 /// PALM2-AKAP2 readthrough	7.88437	1.30505e-08	-1.25013	0.420409
23663	84942	WDR73	WD repeat domain 73	9.53329	2.92891e-10	-1.25022	0.420385
18384	23212	RRS1	RRS1 ribosome biogenesis regulator homolog (S. cerevisiae)	8.84997	1.41263e-09	-1.25218	0.419813
15861	10769	PLK2	polo-like kinase 2	7.8436	1.4335e-08	-1.25618	0.418652
5682	26094	DCAF4	DDB1 and CUL4 associated factor 4	8.00439	9.89943e-09	-1.25659	0.418531
25394	116236	ABHD15	abhydrolase domain containing 15	7.69916	1.99914e-08	-1.26396	0.416398
2752	400506	C16orf88	chromosome 16 open reading frame 88	6.98009	1.04691e-07	-1.26489	0.41613
17452	22828	RBM16	RNA binding motif protein 16	8.43386	3.68244e-09	-1.26531	0.416011
3325	57002	C7orf36	chromosome 7 open reading frame 36	7.44029	3.62837e-08	-1.26671	0.415605
10023	3399	ID3	inhibitor of DNA binding 3, dominant negative helix-loop-helix protein	8.91639	1.2123e-09	-1.26672	0.415605
16030	84172	POLR1B	polymerase (RNA) I polypeptide B, 128kDa	7.42366	3.76999e-08	-1.26948	0.41481
14248	10528	NOP56	NOP56 ribonucleoprotein homolog (yeast)	10.2173	6.06378e-11	-1.27581	0.412993
24495	27300	ZNF544	zinc finger protein 544	8.25809	5.51962e-09	-1.2768	0.412711
23769	9589	WTAP	Wilms tumor 1 associated protein	7.17618	6.66526e-08	-1.28023	0.411729
12814	84365	MKI67IP	MKI67 (FHA domain) interacting nucleolar phosphoprotein	8.72161	1.8984e-09	-1.28391	0.410682
22107	84951	TNS4	tensin 4	8.21023	6.16263e-09	-1.28435	0.410557
25934	8507	ENC1	ectodermal-neural cortex 1 (with BTB-like domain)	6.69164	2.03404e-07	-1.28546	0.410239
16032	84172	POLR1B	polymerase (RNA) I polypeptide B, 128kDa	8.50881	3.09877e-09	-1.28657	0.409924
9943	29094	HSPC159	galectin-related protein	9.32416	4.74069e-10	-1.28903	0.409225
14247	10528	NOP56	NOP56 ribonucleoprotein homolog (yeast)	10.2023	6.27652e-11	-1.29075	0.408738
11755	730755	LOC730755	keratin associated protein 2-4-like	6.73029	1.86082e-07	-1.29248	0.408247
11773	79888	LPCAT1	lysophosphatidylcholine acyltransferase 1	9.29566	5.06226e-10	-1.29283	0.40815
15859	10769	PLK2	polo-like kinase 2	7.34394	4.52964e-08	-1.29805	0.406676
5399	1075	CTSC	cathepsin C	8.58294	2.61254e-09	-1.30171	0.405646
9202		GTF2H2;GTF2H2B;GTF2H2C	general transcription factor IIH, polypeptide 2, 44kDa /// general transcription factor IIH, polypeptide 2B /// general transcription factor IIH, polypeptide 2C /// general transcription factor IIH, polypeptide 2D	8.75985	1.7384e-09	-1.30262	0.405391
23168	9816	URB2	URB2 ribosome biogenesis 2 homolog (S. cerevisiae)	7.00574	9.86867e-08	-1.30436	0.404901
20525	6431	SRSF6	serine/arginine-rich splicing factor 6	8.76206	1.72956e-09	-1.30658	0.404277
27023	5994	RFXAP	regulatory factor X-associated protein	7.38621	4.1095e-08	-1.30695	0.404176
27635	220992	ZNF485	zinc finger protein 485	7.37396	4.22712e-08	-1.30785	0.403923
21457	79896	THNSL1	threonine synthase-like 1 (S. cerevisiae)	8.39068	4.06743e-09	-1.31094	0.403057
26119	83448	PUS7L	pseudouridylate synthase 7 homolog (S. cerevisiae)-like	6.74418	1.80226e-07	-1.31532	0.401836
23605	10885	WDR3	WD repeat domain 3	7.53685	2.90503e-08	-1.31553	0.401776
26050	79648	MCPH1	microcephalin 1	6.98814	1.02768e-07	-1.31668	0.401456
10024	3399	ID3	inhibitor of DNA binding 3, dominant negative helix-loop-helix protein	8.56585	2.7174e-09	-1.32065	0.400355
25797	55900	ZNF302	zinc finger protein 302	8.02403	9.46177e-09	-1.32666	0.39869
662		AKAP2;PALM2-AKAP2	A kinase (PRKA) anchor protein 2 /// PALM2-AKAP2 readthrough	8.30384	4.96781e-09	-1.32778	0.398381
5357	1490	CTGF	connective tissue growth factor	9.55382	2.7937e-10	-1.33184	0.397263
21532	7078	TIMP3	TIMP metallopeptidase inhibitor 3	8.69694	2.00935e-09	-1.3327	0.397026
16794	55269	PSPC1	paraspeckle component 1	9.88644	1.29884e-10	-1.33819	0.395516
24250		ZNF181;ZNF302	zinc finger protein 181 /// zinc finger protein 302	7.70063	1.99239e-08	-1.33949	0.395161
17451	22828	RBM16	RNA binding motif protein 16	9.04953	8.9221e-10	-1.34496	0.393665
21783	80775	TMEM177	transmembrane protein 177	8.28834	5.1482e-09	-1.35364	0.391304
12316	4144	MAT2A	methionine adenosyltransferase II, alpha	7.04743	8.9654e-08	-1.36465	0.388328
8268	10468	FST	follistatin	9.89492	1.27374e-10	-1.37188	0.386389
9636	8091	HMGA2	high mobility group AT-hook 2	9.8982	1.26415e-10	-1.38232	0.383603
26802	6419	SETMAR	SET domain and mariner transposase fusion gene	7.78676	1.63397e-08	-1.39204	0.381025
17453	22828	RBM16	RNA binding motif protein 16	8.27182	5.34791e-09	-1.39539	0.380142
24834	165055	CCDC138	coiled-coil domain containing 138	7.19748	6.34627e-08	-1.41403	0.375261
26694	24138	IFIT5	interferon-induced protein with tetratricopeptide repeats 5	6.57128	2.68362e-07	-1.41784	0.374272
27035	55676	SLC30A6	solute carrier family 30 (zinc transporter), member 6	6.52452	2.9887e-07	-1.41886	0.374008
21445	7056	THBD	thrombomodulin	6.46781	3.4056e-07	-1.41963	0.373808
12317	4144	MAT2A	methionine adenosyltransferase II, alpha	8.0725	8.46252e-09	-1.42584	0.372202
12315	4144	MAT2A	methionine adenosyltransferase II, alpha	7.74274	1.80827e-08	-1.42852	0.371513
14571	4928	NUP98	nucleoporin 98kDa	7.81371	1.53564e-08	-1.43305	0.370347
18461	861	RUNX1	runt-related transcription factor 1	7.20294	6.26698e-08	-1.43659	0.369439
22113	114034	TOE1	target of EGR1, member 1 (nuclear)	8.88403	1.30607e-09	-1.44463	0.367388
9201		GTF2H2;GTF2H2B;GTF2H2C	general transcription factor IIH, polypeptide 2, 44kDa /// general transcription factor IIH, polypeptide 2B /// general transcription factor IIH, polypeptide 2C /// general transcription factor IIH, polypeptide 2D	7.53685	2.90503e-08	-1.45014	0.365986
10022	3399	ID3	inhibitor of DNA binding 3, dominant negative helix-loop-helix protein	8.58248	2.6153e-09	-1.45128	0.365697
11415	9836	LCMT2	leucine carboxyl methyltransferase 2	8.34047	4.56589e-09	-1.45807	0.363979
9204		GTF2H2;GTF2H2C;GTF2H2D	general transcription factor IIH, polypeptide 2, 44kDa /// general transcription factor IIH, polypeptide 2C /// general transcription factor IIH, polypeptide 2D	10.2779	5.27343e-11	-1.45904	0.363734
6891	1983	EIF5	eukaryotic translation initiation factor 5	7.19752	6.34573e-08	-1.46267	0.36282
6067	22943	DKK1	dickkopf homolog 1 (Xenopus laevis)	9.83901	1.44875e-10	-1.46354	0.362603
12913	25974	MMACHC	methylmalonic aciduria (cobalamin deficiency) cblC type, with homocystinuria	6.48511	3.27255e-07	-1.47264	0.360322
25312	80746	TSEN2	tRNA splicing endonuclease 2 homolog (S. cerevisiae)	9.16365	6.86038e-10	-1.47486	0.359769
27633	90075	ZNF30	zinc finger protein 30	7.86919	1.35149e-08	-1.4817	0.358067
5574	3491	CYR61	cysteine-rich, angiogenic inducer, 61	9.24551	5.68181e-10	-1.48604	0.356992
8267	10468	FST	follistatin	9.66754	2.1501e-10	-1.49177	0.355577
7430	374393	FAM111B	family with sequence similarity 111, member B	7.11939	7.59649e-08	-1.49708	0.35427
26903	2921	CXCL3	chemokine (C-X-C motif) ligand 3	7.78333	1.6469e-08	-1.50108	0.353289
8950	57678	GPAM	glycerol-3-phosphate acyltransferase, mitochondrial	8.29904	5.02295e-09	-1.50923	0.3513
26020	51315	KRCC1	lysine-rich coiled-coil 1	7.57506	2.66036e-08	-1.52123	0.348389
2185	57673	BEND3	BEN domain containing 3	8.50085	3.15613e-09	-1.52294	0.347977
25047	9227	LRAT	lecithin retinol acyltransferase (phosphatidylcholine--retinol O-acyltransferase)	7.15182	7.04985e-08	-1.53772	0.344429
15591	93183	PIGM	phosphatidylinositol glycan anchor biosynthesis, class M	7.33356	4.63914e-08	-1.55384	0.340602
26111	5507	PPP1R3C	protein phosphatase 1, regulatory (inhibitor) subunit 3C	7.55534	2.78397e-08	-1.56008	0.339133
26285	84517	ARPM1	actin related protein M1	7.18059	6.59803e-08	-1.56584	0.337781
18463	861	RUNX1	runt-related transcription factor 1	10.4189	3.81143e-11	-1.57042	0.336711
15083	5099	PCDH7	protocadherin 7	7.98841	1.02704e-08	-1.57079	0.336623
7499	51306	FAM13B	family with sequence similarity 13, member B	8.76909	1.70181e-09	-1.58103	0.334243
17725	5997	RGS2	regulator of G-protein signaling 2, 24kDa	7.43421	3.67947e-08	-1.5849	0.333349
6893	1983	EIF5	eukaryotic translation initiation factor 5	8.43386	3.68244e-09	-1.58594	0.333109
26908	64789	DEM1	defects in morphology 1 homolog (S. cerevisiae)	7.19127	6.43765e-08	-1.59047	0.332063
11292	54596	L1TD1	LINE-1 type transposase domain containing 1	9.12513	7.49665e-10	-1.59621	0.330744
3807	64925	CCDC71	coiled-coil domain containing 71	8.28501	5.18792e-09	-1.60103	0.329641
25155	55170	PRMT6	protein arginine methyltransferase 6	7.74274	1.80827e-08	-1.60333	0.329116
6895	1983	EIF5	eukaryotic translation initiation factor 5	9.21514	6.09346e-10	-1.60777	0.328106
5465	2919	CXCL1	chemokine (C-X-C motif) ligand 1 (melanoma growth stimulating activity, alpha)	7.95745	1.10292e-08	-1.61759	0.325879
3086	79680	C22orf29	chromosome 22 open reading frame 29	8.04038	9.11205e-09	-1.62896	0.323321
8951	57678	GPAM	glycerol-3-phosphate acyltransferase, mitochondrial	8.12541	7.49189e-09	-1.65138	0.318336
23971	9841	ZBTB24	zinc finger and BTB domain containing 24	7.82857	1.48398e-08	-1.65611	0.317294
27393	112858	TP53RK	TP53 regulating kinase	7.86921	1.35141e-08	-1.68731	0.310505
6894	1983	EIF5	eukaryotic translation initiation factor 5	8.43386	3.68244e-09	-1.6897	0.309991
18517	1901	S1PR1	sphingosine-1-phosphate receptor 1	8.26985	5.37216e-09	-1.70472	0.30678
470	154	ADRB2	adrenergic, beta-2-, receptor, surface	9.28723	5.16143e-10	-1.72814	0.30184
6890	1983	EIF5	eukaryotic translation initiation factor 5	9.51418	3.06068e-10	-1.73601	0.300199
22543	80746	TSEN2	tRNA splicing endonuclease 2 homolog (S. cerevisiae)	8.79662	1.59726e-09	-1.73892	0.299593
6892	1983	EIF5	eukaryotic translation initiation factor 5	8.76666	1.71136e-09	-1.75726	0.295809
5573	3491	CYR61	cysteine-rich, angiogenic inducer, 61	8.86544	1.36319e-09	-1.75754	0.295752
14629	64859	OBFC2A	oligonucleotide/oligosaccharide-binding fold containing 2A	8.39866	3.99339e-09	-1.78028	0.291127
27632	90075	ZNF30	zinc finger protein 30	7.04425	9.03132e-08	-1.78961	0.289251
26048	92935	MARS2	methionyl-tRNA synthetase 2, mitochondrial	8.13519	7.32501e-09	-1.80122	0.286931
8673	2702	GJA5	gap junction protein, alpha 5, 40kDa	7.91663	1.21163e-08	-1.81508	0.284188
3815	83987	CCDC8	coiled-coil domain containing 8	8.28834	5.1482e-09	-1.83696	0.279912
12788	723788	MIG7	mig-7	9.51748	3.03756e-10	-1.84947	0.277495
12319	4144	MAT2A	methionine adenosyltransferase II, alpha	9.81809	1.52022e-10	-1.86175	0.275142
26914	55520	ELAC1	elaC homolog 1 (E. coli)	8.98291	1.04012e-09	-1.88378	0.270973
26907	64789	DEM1	defects in morphology 1 homolog (S. cerevisiae)	8.10207	7.90543e-09	-1.88656	0.270451
14628	64859	OBFC2A	oligonucleotide/oligosaccharide-binding fold containing 2A	8.74823	1.78555e-09	-1.9364	0.261268
8269	10468	FST	follistatin	9.89492	1.27374e-10	-1.95709	0.257547
26083	64859	OBFC2A	oligonucleotide/oligosaccharide-binding fold containing 2A	10.3503	4.46346e-11	-2.00831	0.248564
26988	378884	NHLRC1	NHL repeat containing 1	7.3264	4.71633e-08	-2.03641	0.24377
9333	3038	HAS3	hyaluronan synthase 3	8.44821	3.5628e-09	-2.06872	0.238372
15500	22822	PHLDA1	pleckstrin homology-like domain, family A, member 1	10.7524	1.76843e-11	-2.08113	0.236329
6996	8507	ENC1	ectodermal-neural cortex 1 (with BTB-like domain)	9.66754	2.1501e-10	-2.08528	0.235651
25154	55170	PRMT6	protein arginine methyltransferase 6	7.9352	1.16091e-08	-2.09398	0.234233
26024	9836	LCMT2	leucine carboxyl methyltransferase 2	9.46423	3.43378e-10	-2.29067	0.20438
6627	1906	EDN1	endothelin 1	10.0567	8.77613e-11	-2.31127	0.201483
6628	1906	EDN1	endothelin 1	9.8982	1.26415e-10	-2.38296	0.191716
