# Supplementary material for: A novel role for NUPR1 in the keratinocyte stress response to UV oxidized phospholipids
Source: Redox Biol. 2018 Nov 13;20:467–82. doi: 10.1016/j.redox.2018.11.006 (PMC6243031; doi:10.1016/j.redox.2018.11.006)
Supplement: Supplementary file 3 — Supplementary material [file mmc3.xlsx]

## Sheet: UVA
ID	Official symbol	Protein name	-Log Student's T-test p-value	Student's T-test Difference	p-value	fold change
Q15149-4	PLEC	Plectin	2.01842	4.26372	0.00958477	19.2091
Q9HBM0-2	VEZT	Vezatin	2.19784	4.17604	0.00634097	18.0765
Q6Y1H2	HACD2	Very-long-chain	5.21651	3.88094	6.07417e-06	14.7326
P30520	ADSS	Adenylosuccinate synthetase isozyme 2	2.23854	-3.52896	0.00577374	11.5431
Q9HAU0-5	PLEKHA5	Pleckstrin homology domain-containing family A member 5	5.17612	-2.8248	6.66628e-06	7.08514
P05204	HMGN2	Non-histone chromosomal protein HMG-17	1.9759	-2.61419	0.0105705	6.1228
P12074	COX6A1	Cytochrome c oxidase subunit 6A1, mitochondrial	1.84458	2.51844	0.0143027	5.72961
P61218	POLR2F	DNA-directed RNA polymerases I, II, and III subunit RPABC2	2.63665	-2.51807	0.0023086	5.72816
O75446	SAP30	Histone deacetylase complex subunit SAP30	6.69935	2.51188	1.99825e-07	5.70361
P46736-2	BRCC3	Lys-63-specific deubiquitinase BRCC36	2.59798	-2.49159	0.00252359	5.62398
P09936	UCHL1	Ubiquitin carboxyl-terminal hydrolase isozyme L1	2.58234	-2.34887	0.00261615	5.09426
P22059	OSBP	Oxysterol-binding protein 1	7.05585	2.31635	8.79318e-08	4.9807
P53999	SUB1	Activated RNA polymerase II transcriptional coactivator p15	2.93743	-2.2743	0.00115498	4.83764
P20929-2	NEB	Nebulin	2.33735	-2.22935	0.0045989	4.68922
P16949	STMN1	Stathmin	5.01851	2.18755	9.58273e-06	4.55532
Q96FZ7	CHMP6	Charged multivesicular body protein 6	1.7901	2.10654	0.0162145	4.30657
Q14195	DPYSL3	Dihydropyrimidinase-related protein 3	5.95438	-2.04409	1.11075e-06	4.12414
Q14331	FRG1	Protein FRG1	2.85078	2.02512	0.00141001	4.07026
Q5J8M3-3	EMC4	ER membrane protein complex subunit 4	1.91136	-1.93203	0.0122643	3.81592
P36873	PPP1CC	Serine/threonine-protein phosphatase PP1-gamma catalytic subunit	2.04644	-1.91911	0.00898587	3.7819
P51911-2	CNN1	Calponin-1	2.73854	-1.9107	0.00182581	3.75991
Q93077	HIST1H2AC	Histone H2A type 1-C	3.90267	1.90926	0.000125122	3.75617
P58557	YBEY	Putative ribonuclease	5.99452	-1.89643	1.01269e-06	3.7229
O95167	NDUFA3	NADH dehydrogenase [ubiquinone] 1 alpha subcomplex subunit 3	1.8622	-1.88821	0.0137342	3.70175
P16403	HIST1H1C	Histone H1.2	5.99694	1.85495	1.00706e-06	3.61739
P16402	HIST1H1D	Histone H1.3	4.09035	1.78857	8.12173e-05	3.45473
Q7KZI7-13	MARK2	Serine/threonine-protein kinase MARK2	2.55142	-1.75083	0.00280917	3.36553
Q75N03-2	CBLL1	E3 ubiquitin-protein ligase Hakai	3.75535	-1.73809	0.000175651	3.33592
P62805	HIST1H4A HIST1H4B HIST1H4C HIST1H4D HIST1H4E HIST1H4F HIST1H4H HIST1H4I HIST1H4J HIST1H4K HIST1H4L HIST2H4A HIST2H4B HIST4H4	Histone H4	4.22698	1.73543	5.92948e-05	3.32979
Q9NXS2-3	QPCTL	Glutaminyl-peptide cyclotransferase-like protein	4.89497	1.73334	1.27358e-05	3.32496
Q9BRD0	BUD13	BUD13 homolog	2.66752	-1.67075	0.0021502	3.18381
P00441	SOD1	Superoxide dismutase [Cu-Zn]	3.56643	-1.65886	0.000271374	3.15767
Q92688-2	ANP32B	Acidic leucine-rich nuclear phosphoprotein 32 family member B	2.01505	-1.64854	0.0096594	3.13517
Q96AA3	RFT1	Protein RFT1 homolog	1.78353	-1.63891	0.0164617	3.11431
Q4VC05	BCL7A	B-cell CLL/lymphoma 7 protein family member A	1.79099	-1.63782	0.0161811	3.11196
P51636-2	CAV2	Caveolin-2	1.69978	-1.57623	0.0199629	2.9819
Q8NHQ9	DDX55	ATP-dependent RNA helicase DDX55	2.41779	1.55187	0.00382125	2.93196
O00712	NFIB	Nuclear factor 1 B-type	5.18959	1.54437	6.46257e-06	2.91677
Q99808	SLC29A1	Equilibrative nucleoside transporter 1	3.97252	-1.54304	0.000106531	2.91408
Q9H3K2	GHITM	Growth hormone-inducible transmembrane protein	2.52937	-1.54109	0.0029555	2.91015
Q96HV5	TMEM41A	Transmembrane protein 41A	1.91214	-1.53365	0.0122422	2.89517
P29033	GJB2	Gap junction beta-2 protein	1.7521	-1.53226	0.0176968	2.89239
P61978-2	HNRNPK	Heterogeneous nuclear ribonucleoprotein K	2.41285	1.5301	0.00386504	2.88805
Q15629-2	TRAM1	Translocating chain-associated membrane protein 1	1.72979	1.50187	0.0186297	2.83209
Q9NVT9	ARMC1	Armadillo repeat-containing protein 1	2.0571	1.48743	0.00876806	2.80388
Q86Y79	PTRH1	Probable peptidyl-tRNA hydrolase	3.32259	1.436	0.000475783	2.70569
Q9NZB2-4	FAM120A	Constitutive coactivator of PPAR-gamma-like protein 1	3.35658	1.42259	0.000439969	2.68066
Q9Y5A9	YTHDF2	YTH domain-containing family protein 2	2.00136	-1.40969	0.0099687	2.65681
Q14142-3	TRIM14	Tripartite motif-containing protein 14	1.70074	1.40914	0.0199186	2.65578
Q8IYJ3-2	SYTL1	Synaptotagmin-like protein 1	2.1396	1.39117	0.00725099	2.62292
P62633-2	CNBP	Cellular nucleic acid-binding protein	2.09993	-1.38713	0.00794457	2.61558
Q9H6U8-2	ALG9	Alpha-1,2-mannosyltransferase ALG9	2.88904	1.37065	0.00129109	2.58588
P03973	SLPI	Antileukoproteinase	2.03136	1.339	0.00930337	2.52976
Q96C57	C12orf43	Uncharacterized protein C12orf43	3.46969	-1.30767	0.000339087	2.47542
Q8N4Q0	ZADH2	#N/A	1.79688	1.30636	0.0159633	2.47317
Q9Y2Z0-2	SUGT1	Protein SGT1 homolog	2.53028	-1.28572	0.00294928	2.43804
Q8TB37	NUBPL	Iron-sulfur protein NUBPL	1.83542	1.25093	0.0146076	2.37995
P30046-2	DDT	D-dopachrome decarboxylase	1.82957	-1.23293	0.0148057	2.35044
Q9H8H2	DDX31	Probable ATP-dependent RNA helicase DDX31	4.41758	1.22845	3.82315e-05	2.34315
Q9H7B2	RPF2	Ribosome production factor 2 homolog	4.43255	1.18209	3.69358e-05	2.26904
Q9UNF0-2	PACSIN2	Protein kinase C and casein kinase substrate in neurons protein 2	2.31415	1.17461	0.00485119	2.25732
Q12834	CDC20	Cell division cycle protein 20 homolog	3.71983	-1.15074	0.000190622	2.22027
P50151	GNG10	Guanine nucleotide-binding protein G	3.58476	1.14936	0.000260159	2.21816
Q14145	KEAP1	Kelch-like ECH-associated protein 1	1.84929	1.14479	0.0141485	2.21113
Q13111	CHAF1A	Chromatin assembly factor 1 subunit A	1.83949	-1.13152	0.0144712	2.1909
Q9BVK8-2	TMEM147	Transmembrane protein 147	3.19133	-1.11926	0.000643674	2.17236
P51608	MECP2	Methyl-CpG-binding protein 2	2.53915	1.11242	0.00288967	2.16208
Q9P0S2	COX16	Cytochrome c oxidase assembly protein COX16 homolog, mitochondrial	2.25566	-1.10788	0.00555055	2.15529
Q9Y2R4	DDX52	Probable ATP-dependent RNA helicase DDX52	4.16134	1.10205	6.89708e-05	2.14659
P26583	HMGB2	High mobility group protein B2	2.06767	-1.09115	0.00855722	2.13043
Q8WUX1	SLC38A5	Sodium-coupled neutral amino acid transporter 5	3.61555	-1.09061	0.000242356	2.12965
Q6DKI1	RPL7L1	60S ribosomal protein L7-like 1	4.66877	1.07292	2.14401e-05	2.10368
Q92522	H1FX	Histone H1x	6.00271	1.06834	9.9378e-07	2.09702
P16401	HIST1H1B	Histone H1.5	4.22906	1.05094	5.90124e-05	2.07188
Q6ZNB6	NFXL1	NF-X1-type zinc finger protein NFXL1	1.76203	1.04788	0.0172968	2.06748
Q7L523	RRAGA	Ras-related GTP-binding protein A	1.93312	1.04521	0.011665	2.06367
P28347	TEAD1	Transcriptional enhancer factor TEF-1	2.14997	-1.03021	0.00707992	2.04233
P78345	RPP38	Ribonuclease P protein subunit p38	2.97848	1.02027	0.0010508	2.0283
O94766	B3GAT3	Galactosylgalactosylxylosylprotein 3-beta-glucuronosyltransferase 3	1.82789	1.019	0.0148632	2.02651
Q6PI98	INO80C	INO80 complex subunit C	1.73052	1.00135	0.0185984	2.00187
Q9P1Y6-2	PHRF1	PHD and RING finger domain-containing protein 1	1.86292	-0.991205	0.0137112	1.98784
P46781	RPS9	40S ribosomal protein S9	2.7229	0.986136	0.00189278	1.98087
P27701	CD82	CD82 antigen	3.24606	-0.975506	0.000567466	1.96633
P62424	RPL7A	60S ribosomal protein L7a	3.4904	0.969901	0.000323295	1.95871
P78368	CSNK1G2	Casein kinase I isoform gamma-2	2.60609	-0.965824	0.00247692	1.95318
Q9H2U1-3	DHX36	ATP-dependent RNA helicase DHX36	1.99565	0.965731	0.0101007	1.95305
P00414	MT-CO3	Cytochrome c oxidase subunit 3	2.31852	-0.963783	0.00480264	1.95042
Q16822	PCK2	Phosphoenolpyruvate carboxykinase [GTP], mitochondrial	7.62982	0.955679	2.34522e-08	1.93949
Q99650	OSMR	Oncostatin-M-specific receptor subunit beta	2.54575	-0.934446	0.00284611	1.91116
Q9UM54-6	MYO6	Unconventional myosin-VI	3.33578	0.927705	0.000461554	1.90225
Q8N6S5	ARL6IP6	ADP-ribosylation factor-like protein 6-interacting protein 6	1.71892	-0.924438	0.0191019	1.89794
O15120	AGPAT2	1-acyl-sn-glycerol-3-phosphate acyltransferase beta	2.20355	-0.917947	0.00625817	1.88942
Q9NQ55-2	PPAN	Suppressor of SWI4 1 homolog	3.01106	0.916565	0.000974849	1.88762
Q8TD30	GPT2	Alanine aminotransferase 2	5.88546	0.916408	1.30179e-06	1.88741
P10412	HIST1H1E	Histone H1.4	4.46343	0.915639	3.44013e-05	1.8864
P35268	RPL22	60S ribosomal protein L22	4.02832	0.912017	9.36867e-05	1.88167
Q03188	CENPC	Centromere protein C	2.02077	0.910861	0.00953299	1.88017
P40429	RPL13A	60S ribosomal protein L13a	4.49057	0.90227	3.23169e-05	1.869
P50914	RPL14	60S ribosomal protein L14	3.35643	0.90092	0.000440124	1.86726
P62906	RPL10A	60S ribosomal protein L10a	3.46198	0.88123	0.000345163	1.84195
Q96L91-3	EP400	E1A-binding protein p400	3.23927	0.880482	0.000576413	1.84099
Q8IWU5-2	SULF2	Extracellular sulfatase Sulf-2	2.41698	-0.878831	0.00382846	1.83888
Q9BYC9	MRPL20	39S ribosomal protein L20, mitochondrial	3.58026	0.877237	0.000262871	1.83685
P84098	RPL19	60S ribosomal protein L19	3.88419	0.863614	0.000130561	1.81959
O75367-2	H2AFY	Core histone macro-H2A.1	3.99182	0.863148	0.0001019	1.819
Q9Y617	PSAT1	Phosphoserine aminotransferase	1.70718	0.863031	0.0196255	1.81886
P41440-2	SLC19A1	Folate transporter 1	2.37737	-0.857659	0.00419404	1.8121
P18124	RPL7	60S ribosomal protein L7	4.16644	0.857347	6.8165e-05	1.8117
P62330	ARF6	ADP-ribosylation factor 6	4.60236	-0.843484	2.49826e-05	1.79438
P07305	H1F0	Histone H1.0	2.45132	0.839609	0.00353736	1.78957
Q9Y3Y2-4	CHTOP	Chromatin target of PRMT1 protein	3.31674	0.835921	0.000482238	1.785
Q5SY16	NOL9	Polynucleotide 5'-hydroxyl-kinase NOL9	2.19284	0.83067	0.00641447	1.77851
Q8IY81	FTSJ3	pre-rRNA processing protein FTSJ3	3.56223	0.829663	0.00027401	1.77727
Q01831-2	XPC	DNA repair protein complementing XP-C cells	2.78163	0.822585	0.00165336	1.76857
Q07020	RPL18	60S ribosomal protein L18	2.48708	0.821152	0.00325777	1.76682
Q71UI9	H2AFV	Histone H2A.V	3.89118	0.820206	0.000128474	1.76566
P30626-3	SRI	Sorcin	1.69712	-0.817105	0.0200853	1.76187
P60903	S100A10	Protein S100-A10	4.28063	0.815211	5.24043e-05	1.75956
Q16881-5	TXNRD1	Thioredoxin reductase 1, cytoplasmic	1.69036	-0.814655	0.0204006	1.75888
Q9Y6I4-2	USP3	Ubiquitin carboxyl-terminal hydrolase 3	1.74835	0.809503	0.0178503	1.75261
Q92804-2	TAF15	TATA-binding protein-associated factor 2N	3.41964	0.807857	0.000380508	1.75061
Q5SSJ5	HP1BP3	Heterochromatin protein 1-binding protein 3	3.12694	0.802817	0.000746555	1.7445
Q9GZR7	DDX24	ATP-dependent RNA helicase DDX24	3.05202	0.800599	0.000887109	1.74182
Q7L5N1	COPS6	COP9 signalosome complex subunit 6	1.91438	-0.80026	0.0121791	1.74142
Q9Y6A4	CFAP20	Cilia- and flagella-associated protein 20	1.6994	0.798364	0.0199801	1.73913
O76021	RSL1D1	Ribosomal L1 domain-containing protein 1	3.80671	0.796827	0.000156058	1.73728
Q9UIF9-2	BAZ2A	Bromodomain adjacent to zinc finger domain protein 2A	3.78407	0.793445	0.000164411	1.73321
P62917	RPL8	60S ribosomal protein L8	2.64528	0.79339	0.00226318	1.73314
Q9Y4I1-2	MYO5A	Unconventional myosin-Va	3.84213	0.792296	0.000143836	1.73183
Q9H9Y2	RPF1	Ribosome production factor 1	3.24322	0.790961	0.000571194	1.73023
P42696	RBM34	RNA-binding protein 34	1.85299	0.790269	0.0140283	1.7294
P30536	TSPO	#N/A	2.22083	0.785085	0.00601403	1.72319
Q99878	HIST1H2AJ	Histone H2A type 1-J	6.34266	0.783906	4.543e-07	1.72179
P61313	RPL15	60S ribosomal protein L15	2.64717	0.783868	0.00225336	1.72174
P49207	RPL34	60S ribosomal protein L34	2.54233	0.783441	0.00286859	1.72123
Q13393-4	PLD1	Phospholipase D1	1.9649	0.780797	0.0108417	1.71808
Q9NSI2-2	FAM207A	Protein FAM207A	4.28111	0.77676	5.23473e-05	1.71328
O95219-2	SNX4	Sorting nexin-4	1.74185	-0.774389	0.0181197	1.71047
P68431	HIST1H3A HIST1H3B HIST1H3C HIST1H3D HIST1H3E HIST1H3F HIST1H3G HIST1H3H HIST1H3I HIST1H3J	Histone H3.1	3.51698	0.772659	0.000304106	1.70842
O15213	WDR46	WD repeat-containing protein 46	2.77198	0.76324	0.0016905	1.6973
Q8TDN6	BRIX1	Ribosome biogenesis protein BRX1 homolog	3.26221	0.760168	0.000546757	1.69369
Q05639	EEF1A2	Elongation factor 1-alpha 2	1.81544	-0.759447	0.0152955	1.69284
P18085	ARF4	ADP-ribosylation factor 4	2.24232	-0.758018	0.00572371	1.69117
Q15800	MSMO1	Methylsterol monooxygenase 1	3.67055	-0.756652	0.000213524	1.68957
Q9NPF2-2	CHST11	Carbohydrate sulfotransferase 11	2.09356	-0.752221	0.00806202	1.68438
Q13765	NACA	Nascent polypeptide-associated complex subunit alpha	3.20588	-0.744555	0.000622473	1.67546
P37173	TGFBR2	TGF-beta receptor type-2	5.31407	-0.743418	4.85214e-06	1.67414
P51532-5	SMARCA4	Transcription activator BRG1	2.59957	0.741766	0.00251436	1.67222
P00749-2	PLAU	Urokinase-type plasminogen activator	5.74578	-0.736437	1.79563e-06	1.66606
Q96S97	MYADM	Myeloid-associated differentiation marker	5.58913	-0.734148	2.57552e-06	1.66341
Q14CZ7	FASTKD3	FAST kinase domain-containing protein 3, mitochondrial	3.15903	-0.72906	0.000693373	1.65756
Q96DM3	C18orf8	Uncharacterized protein C18orf8	1.8167	0.72692	0.0152511	1.6551
Q96C19	EFHD2	EF-hand domain-containing protein D2	2.0226	-0.725258	0.00949301	1.6532
O00567	NOP56	Nucleolar protein 56	2.98694	0.719303	0.00103053	1.64639
Q9Y291	MRPS33	28S ribosomal protein S33, mitochondrial	3.79846	0.715975	0.000159051	1.64259
Q2NL82	TSR1	Pre-rRNA-processing protein TSR1 homolog	5.49544	0.712692	3.19563e-06	1.63886
P62314	SNRPD1	Small nuclear ribonucleoprotein Sm D1	2.66797	0.710482	0.00214799	1.63635
Q9BZE4	GTPBP4	Nucleolar GTP-binding protein 1	1.97215	0.709435	0.0106624	1.63516
P42766	RPL35	60S ribosomal protein L35	3.48557	0.70576	0.000326915	1.631
Q7Z6R9	TFAP2D	Transcription factor AP-2-delta	2.41536	-0.702981	0.00384277	1.62787
Q14241	TCEB3	Transcription elongation factor B polypeptide 3	3.23254	0.701246	0.000585413	1.62591
O15235	MRPS12	28S ribosomal protein S12, mitochondrial	3.27463	0.700365	0.000531332	1.62492
P83731	RPL24	60S ribosomal protein L24	2.56237	0.696541	0.00273922	1.62061
Q7L1V2-2	MON1B	Vacuolar fusion protein MON1 homolog B	2.4177	0.694934	0.00382205	1.61881
P46531	NOTCH1	Neurogenic locus notch homolog protein 1	5.42551	0.692244	3.75395e-06	1.6158
Q02539	HIST1H1A	Histone H1.1	2.25503	0.690754	0.00555861	1.61413
O15528	CYP27B1	25-hydroxyvitamin D-1 alpha hydroxylase, mitochondrial	5.64859	-0.690745	2.246e-06	1.61412
Q9NW13	RBM28	RNA-binding protein 28	2.29103	0.68777	0.00511651	1.61079
Q8WTT2	NOC3L	Nucleolar complex protein 3 homolog	1.98595	0.682906	0.0103289	1.60537
P48509	CD151	CD151 antigen	3.5937	-0.682509	0.000254858	1.60493
P27348	YWHAQ	14-3-3 protein theta	2.13871	-0.681042	0.00726591	1.6033
P46776	RPL27A	60S ribosomal protein L27a	3.06865	0.676805	0.000853783	1.5986
Q9UNQ2	DIMT1	Probable dimethyladenosine transferase	2.58376	0.674245	0.0026076	1.59576
P61619	SEC61A1	Protein transport protein Sec61 subunit alpha isoform 1	2.10314	0.672113	0.00788604	1.59341
Q86U38	NOP9	Nucleolar protein 9	3.3498	0.671623	0.000446894	1.59286
Q14690	PDCD11	Protein RRP5 homolog	2.16595	0.670996	0.0068241	1.59217
Q96QD9-3	FYTTD1	UAP56-interacting factor	2.74486	0.670383	0.00179946	1.5915
P83881	RPL36A	60S ribosomal protein L36a	2.00403	0.666949	0.00990757	1.58771
O60869-2	EDF1	Endothelial differentiation-related factor 1	1.87561	0.666755	0.0133166	1.5875
Q16666	IFI16	Gamma-interferon-inducible protein 16	4.23793	0.665134	5.78191e-05	1.58572
P42695	NCAPD3	Condensin-2 complex subunit D3	3.49493	0.662498	0.00031994	1.58282
P62753	RPS6	40S ribosomal protein S6	4.88536	0.661614	1.30208e-05	1.58185
P04156-2	PRNP	Major prion protein	3.5449	-0.661022	0.000285168	1.5812
O43464-3	HTRA2	Serine protease HTRA2, mitochondrial	1.80536	0.659745	0.0156546	1.5798
O95470	SGPL1	Sphingosine-1-phosphate lyase 1	4.86964	0.657192	1.35008e-05	1.57701
A0JLT2-2	MED19	Mediator of RNA polymerase II transcription subunit 19	2.58009	0.654128	0.00262974	1.57366
O00541-2	PES1	Pescadillo homolog	2.33666	0.652994	0.00460616	1.57243
Q13907	IDI1	Isopentenyl-diphosphate Delta-isomerase 1	3.07165	0.65226	0.000847901	1.57163
Q8WVC6	DCAKD	Dephospho-CoA kinase domain-containing protein	3.92206	0.650668	0.000119658	1.56989
Q9UI42-2	CPA4	Carboxypeptidase A4	3.05606	-0.649698	0.000878911	1.56884
Q92597	NDRG1	Protein NDRG1	5.29914	0.648963	5.02177e-06	1.56804
P16422	EPCAM	Epithelial cell adhesion molecule	4.05917	-0.644608	8.72631e-05	1.56331
Q9NUQ9	FAM49B	Protein FAM49B	2.80675	-0.643556	0.00156045	1.56217
Q01581	HMGCS1	Hydroxymethylglutaryl-CoA synthase, cytoplasmic	2.49241	-0.63713	0.00321802	1.55523
Q9Y5J6	TIMM10B	Mitochondrial import inner membrane translocase subunit Tim10 B	2.05997	0.636886	0.00871025	1.55497
O60487	MPZL2	Myelin protein zero-like protein 2	3.20146	-0.636181	0.000628839	1.55421
Q9UPY5	SLC7A11	Cystine/glutamate transporter	3.57878	0.634521	0.000263769	1.55242
P62266	RPS23	40S ribosomal protein S23	1.94546	0.632898	0.011338	1.55068
Q9UIG0-2	BAZ1B	Tyrosine-protein kinase BAZ1B	1.80772	0.632212	0.0155697	1.54994
Q9NTI5-2	PDS5B	Sister chromatid cohesion protein PDS5 homolog B	2.69044	0.631253	0.00203968	1.54891
P23526	AHCY	Adenosylhomocysteinase	2.92222	-0.629449	0.00119614	1.54697
P19883-2	FST	Follistatin	5.41332	-0.62436	3.86084e-06	1.54153
Q9C0C2	TNKS1BP1	182 kDa tankyrase-1-binding protein	2.54768	0.62391	0.00283348	1.54105
O00483	NDUFA4	Cytochrome c oxidase subunit NDUFA4	3.87098	-0.623235	0.000134592	1.54033
Q96IR7	HPDL	4-hydroxyphenylpyruvate dioxygenase-like protein	3.40122	-0.621346	0.000396989	1.53831
Q9H2D1	SLC25A32	Mitochondrial folate transporter/carrier	3.70674	-0.618859	0.000196452	1.53566
O75683	SURF6	Surfeit locus protein 6	3.32688	-0.61825	0.000471105	1.53501
Q15370	TCEB2	Transcription elongation factor B polypeptide 2	2.77791	-0.61552	0.00166759	1.53211
Q13404-1	UBE2V1	Ubiquitin-conjugating enzyme E2 variant 1	2.58727	-0.613526	0.00258658	1.52999
Q13206	DDX10	Probable ATP-dependent RNA helicase DDX10	2.26471	0.61272	0.00543619	1.52914
P29372-5	MPG	DNA-3-methyladenine glycosylase	1.93271	0.612576	0.0116759	1.52899
P39023	RPL3	60S ribosomal protein L3	2.78743	0.612484	0.00163142	1.52889
O14647-2	CHD2	Chromodomain-helicase-DNA-binding protein 2	3.6217	0.608572	0.000238948	1.52475
Q9NZ01	TECR	Very-long-chain enoyl-CoA reductase	4.94013	0.606616	1.14781e-05	1.52268
O14802	POLR3A	DNA-directed RNA polymerase III subunit RPC1	4.17103	0.605565	6.74481e-05	1.52157
Q9P031	CCDC59	Thyroid transcription factor 1-associated protein 26	2.15588	0.604552	0.00698419	1.52051
Q13501	SQSTM1	Sequestosome-1	6.06508	0.603305	8.60839e-07	1.51919
Q9H0P0	NT5C3A	Cytosolic 5'-nucleotidase 3A	2.92496	-0.599668	0.0011886	1.51537
P61353	RPL27	60S ribosomal protein L27	5.70466	0.59938	1.97397e-06	1.51507
Q8IVL5	P3H2	Prolyl 3-hydroxylase 2	3.28239	-0.598141	0.000521924	1.51376
Q13601	KRR1	KRR1 small subunit processome component homolog	2.33491	0.597228	0.00462476	1.51281
Q9NVP1	DDX18	ATP-dependent RNA helicase DDX18	3.7825	0.597127	0.000165004	1.5127
Q9NYL4-2	FKBP11	Peptidyl-prolyl cis-trans isomerase FKBP11	3.17753	0.596943	0.000664467	1.51251
Q7L8L6	FASTKD5	FAST kinase domain-containing protein 5, mitochondrial	2.03443	-0.596527	0.00923791	1.51207
O75503	CLN5	Ceroid-lipofuscinosis neuronal protein 5	2.81115	-0.594089	0.00154473	1.50952
Q9Y3U8	RPL36	60S ribosomal protein L36	2.98418	0.585442	0.00103711	1.5005
P53985	SLC16A1	Monocarboxylate transporter 1	3.64797	-0.583987	0.000224921	1.49899
P53007	SLC25A1	Tricarboxylate transport protein, mitochondrial	5.3053	0.581863	4.95106e-06	1.49678
Q6ZMZ3-2	SYNE3	Nesprin-3	2.16681	0.58071	0.00681072	1.49559

## Sheet: UVPAPC
ID	Official Symbol	Protein name	-Log students T-test p-value	Student's T-test Difference	p-value	fold change
P09601	HMOX1	Heme oxygenase 1	7.23968	8.74832	5.75859e-08	430.038
P60709	ACTB	Actin, cytoplasmic 1	8.62835	-7.54373	2.35317e-09	186.59
Q14964	RAB39A	Ras-related protein Rab-39A	5.74647	-4.10672	1.79281e-06	17.2284
P98179	RBM3	RNA-binding protein 3	2.81655	-3.90191	0.00152563	14.9483
P30520	ADSS	Adenylosuccinate synthetase isozyme 2	2.68385	-3.88685	0.00207084	14.7931
P04035-2	HMGCR	3-hydroxy-3-methylglutaryl-coenzyme A reductase	7.57728	-3.85886	2.64677e-08	14.5088
O43292	GPAA1	Glycosylphosphatidylinositol anchor attachment 1 protein	4.37037	-3.74259	4.26212e-05	13.3854
P84243	H3F3AH3F3B	Histone H3.3	2.32666	-3.57513	0.00471346	11.9185
P35325	SPRR2B	Small proline-rich protein 2B	6.08179	3.52883	8.28352e-07	11.5421
O95864	FADS2	Fatty acid desaturase 2	10.2066	-3.49383	6.21479e-11	11.2654
P16402	HIST1H1D	Histone H1.3	2.9912	-3.46459	0.00102047	11.0394
P13726	F3	Tissue factor	2.54178	-3.39702	0.00287225	10.5343
P37173	TGFBR2	TGF-beta receptor type-2	3.66325	-3.36156	0.000217146	10.2785
P42696	RBM34	RNA-binding protein 34	6.22928	-3.29722	5.89817e-07	9.83016
P03973	SLPI	Antileukoproteinase	5.28667	3.15213	5.16806e-06	8.88968
Q13823	GNL2	Nucleolar GTP-binding protein 2	5.99364	-2.95002	1.01474e-06	7.72761
Q02539	HIST1H1A	Histone H1.1	2.72405	-2.92044	0.00188776	7.57079
P61218	POLR2F	DNA-directed RNA polymerases I, II, and III subunit RPABC2	3.08286	-2.89952	0.000826302	7.46178
O15528	CYP27B1	25-hydroxyvitamin D-1 alpha hydroxylase, mitochondrial	6.12823	-2.86868	7.44337e-07	7.30395
Q16651	PRSS8	Prostasin	3.67717	2.79276	0.000210296	6.92954
O00214	LGALS8	Galectin-8	1.91539	-2.75318	0.0121508	6.742
Q13610	PWP1	Periodic tryptophan protein 1 homolog	1.86016	-2.72602	0.0137987	6.61627
Q14807	KIF22	Kinesin-like protein KIF22	5.42505	-2.67897	3.75795e-06	6.404
Q14802-2	FXYD3	FXYD domain-containing ion transport regulator 3	4.71318	2.66223	1.93563e-05	6.33012
Q16739	UGCG	Ceramide glucosyltransferase	2.93548	-2.63885	0.00116016	6.22834
Q15388	TOMM20	Mitochondrial import receptor subunit TOM20 homolog	1.77306	-2.63784	0.0168631	6.22398
Q01954	BNC1	Zinc finger protein basonuclin-1	3.56201	-2.61394	0.000274153	6.12174
O15525	MAFG	Transcription factor MafG	3.91509	2.58597	0.000121593	6.00421
P04259	KRT6B	Keratin, type II cytoskeletal 6B	1.78896	-2.5583	0.016257	5.89011
P05976-2	MYL1	Myosin light chain 1/3, skeletal muscle isoform	1.88051	2.52748	0.0131671	5.76563
O15156	ZBTB7B	Zinc finger and BTB domain-containing protein 7B	8.93451	2.51245	1.16276e-09	5.70587
P20839-2	IMPDH1	Inosine-5'-monophosphate dehydrogenase 1	3.61202	2.47415	0.000244331	5.55638
P26358	DNMT1	DNA	4.32231	-2.4674	4.76086e-05	5.53047
P08174-4	CD55	Complement decay-accelerating factor	5.67808	2.46397	2.09853e-06	5.51735
P19883-2	FST	Follistatin	4.54324	-2.45845	2.86262e-05	5.49625
O75127	PTCD1	Pentatricopeptide repeat-containing protein 1, mitochondrial	3.93061	-2.45202	0.000117325	5.47182
O14925	TIMM23	Mitochondrial import inner membrane translocase subunit Tim23	2.35996	-2.44661	0.00436552	5.45136
P29033	GJB2	Gap junction beta-2 protein	3.63476	-2.4449	0.00023187	5.44488
Q13501	SQSTM1	Sequestosome-1	9.99472	2.40476	1.01224e-10	5.29549
O95218-2	ZRANB2	Zinc finger Ran-binding domain-containing protein 2	3.36801	2.35395	0.00042854	5.11221
Q01831-2	XPC	DNA repair protein complementing XP-C cells	3.81468	-2.35277	0.000153222	5.10805
P36873	PPP1CC	Serine/threonine-protein phosphatase PP1-gamma catalytic subunit	2.86209	-2.31296	0.00137377	4.96901
O75165	DNAJC13	DnaJ homolog subfamily C member 13	3.01287	-2.312	0.000970796	4.9657
Q12805-5	EFEMP1	EGF-containing fibulin-like extracellular matrix protein 1	3.89348	-2.30646	0.000127798	4.94666
P12268	IMPDH2	Inosine-5'-monophosphate dehydrogenase 2	7.93492	2.26943	1.16167e-08	4.82132
O14744	PRMT5	Protein arginine N-methyltransferase 5	5.74563	2.25591	1.79627e-06	4.77636
O00219	HAS3	Hyaluronan synthase 3	2.66658	-2.20692	0.00215488	4.61688
Q06210-2	GFPT1	Glutamine--fructose-6-phosphate aminotransferase [isomerizing] 1	3.14842	2.17262	0.000710519	4.50842
O95718-3	ESRRB	Steroid hormone receptor ERR2	1.52865	-2.17226	0.0296036	4.50729
O75319	DUSP11	RNA/RNP complex-1-interacting phosphatase	3.40885	-2.11863	0.000390075	4.34282
P09486	SPARC	SPARC	2.33297	-2.10568	0.00464551	4.30401
O15213	WDR46	WD repeat-containing protein 46	5.42906	-2.08662	3.72344e-06	4.24752
P15374	UCHL3	Ubiquitin carboxyl-terminal hydrolase isozyme L3	4.27756	2.08116	5.27765e-05	4.23147
Q15185-4	PTGES3	Prostaglandin E synthase 3	1.96294	2.04904	0.0108909	4.1383
Q05682-5	CALD1	Caldesmon	3.06342	2.00521	0.000864122	4.01447
P22059	OSBP	Oxysterol-binding protein 1	2.31193	1.98488	0.00487603	3.95828
Q15397	PUM3	Pumilio homolog 3	3.88592	-1.98163	0.000130042	3.94938
P46013	MKI67	Proliferation marker protein Ki-67	4.26544	-1.9725	5.42702e-05	3.92448
P07305	H1F0	Histone H1.0	2.25871	-1.95605	0.00551175	3.87998
P06396-2	GSN	Gelsolin	2.93028	1.93869	0.00117415	3.83356
P16403	HIST1H1C	Histone H1.2	3.4845	-1.9309	0.000327714	3.81292
Q04828	AKR1C1	Aldo-keto reductase family 1 member C1	1.77181	1.91517	0.016912	3.77158
P35251-2	RFC1	Replication factor C subunit 1	2.55089	-1.9094	0.00281263	3.75653
P16401	HIST1H1B	Histone H1.5	3.51877	-1.90278	0.000302854	3.73933
O00411	POLRMT	DNA-directed RNA polymerase, mitochondrial	2.27252	-1.90135	0.00533923	3.73561
O94979-7	SEC31A	Protein transport protein Sec31A	2.55723	1.88953	0.00277188	3.70515
P51911-2	CNN1	Calponin-1	2.77594	-1.88266	0.00167518	3.68754
O43155	FLRT2	Leucine-rich repeat transmembrane protein FLRT2	2.2683	1.87061	0.00539139	3.65688
O14908	GIPC1	PDZ domain-containing protein GIPC1	2.05032	-1.86874	0.00890604	3.65213
P60660-2	MYL6	Myosin light polypeptide 6	7.00237	1.84943	9.94546e-08	3.60358
P29558-2	RBMS1	RNA-binding motif, single-stranded-interacting protein 1	1.90337	-1.8325	0.0124921	3.56153
P35579	MYH9	Myosin-9	6.46717	1.82833	3.41063e-07	3.55127
P58107	EPPK1	Epiplakin	7.77223	1.82778	1.68954e-08	3.5499
Q13112	CHAF1B	Chromatin assembly factor 1 subunit B	4.03047	-1.80385	9.32244e-05	3.49152
P62633-2	CNBP	Cellular nucleic acid-binding protein	5.22838	-1.79461	5.91046e-06	3.46922
O95167	NDUFA3	NADH dehydrogenase [ubiquinone] 1 alpha subcomplex subunit 3	1.99716	-1.7556	0.0100657	3.37667
Q12972	PPP1R8	Nuclear inhibitor of protein phosphatase 1	2.2521	1.74853	0.00559635	3.36016
O95298-2	NDUFC2	NADH dehydrogenase [ubiquinone] 1 subunit C2	1.62346	-1.74046	0.0237979	3.34141
P20810-3	CAST	Calpastatin	3.73785	1.7287	0.000182873	3.31429
P21709	EPHA1	Ephrin type-A receptor 1	2.20982	-1.7237	0.00616857	3.30283
P11388	TOP2A	DNA topoisomerase 2-alpha	6.89362	-1.71546	1.27756e-07	3.28402
P09525	ANXA4	Annexin A4	4.31909	1.70907	4.79636e-05	3.26951
P07942	LAMB1	Laminin subunit beta-1	3.17921	-1.70689	0.000661897	3.26456
O15460-2	P4HA2	Prolyl 4-hydroxylase subunit alpha-2	6.24818	-1.69796	5.64708e-07	3.24443
Q14249	ENDOG	Endonuclease G, mitochondrial	3.22124	-1.68742	0.000600838	3.22079
O96028	WHSC1	Histone-lysine N-methyltransferase NSD2	7.02332	-1.66859	9.4772e-08	3.17903
P24666-3	ACP1	Low molecular weight phosphotyrosine protein phosphatase	5.63102	1.66679	2.33872e-06	3.17508
Q15067-2	ACOX1	Peroxisomal acyl-coenzyme A oxidase 1	2.05233	-1.66414	0.00886478	3.16926
P19105	MYL12A	Myosin regulatory light chain 12A	5.57928	1.66043	2.63462e-06	3.1611
P58557	YBEY	Putative ribonuclease	2.39409	-1.6567	0.00403558	3.15295
O00233	PSMD9	26S proteasome non-ATPase regulatory subunit 9	2.16535	1.65145	0.00683362	3.14149
Q15031	LARS2	Probable leucine--tRNA ligase, mitochondrial	1.65335	-1.6501	0.0222149	3.13856
P41273	TNFSF9	Tumor necrosis factor ligand superfamily member 9	2.60564	1.64993	0.0024795	3.13819
Q03001-3	DST	Dystonin	5.94642	1.64979	1.1313e-06	3.13788
O75718	CRTAP	Cartilage-associated protein	3.03157	-1.64512	0.000929886	3.12773
P49454	CENPF	Centromere protein F	1.83022	-1.63895	0.0147835	3.11439
O14874	BCKDK	[3-methyl-2-oxobutanoate dehydrogenase [lipoamide]] kinase, mitochondrial	2.114	-1.63566	0.00769139	3.1073
O43175	PHGDH	D-3-phosphoglycerate dehydrogenase	5.98362	1.63502	1.03842e-06	3.10591
Q15012	LAPTM4A	Lysosomal-associated transmembrane protein 4A	1.68644	-1.63461	0.0205854	3.10503
P0C7P0	CISD3	CDGSH iron-sulfur domain-containing protein 3, mitochondrial	2.33684	-1.62756	0.00460424	3.0899
Q14145	KEAP1	Kelch-like ECH-associated protein 1	2.91183	1.62739	0.00122509	3.08954
P29034	S100A2	Protein S100-A2	7.8024	1.61758	1.57616e-08	3.0686
O75351	VPS4B	Vacuolar protein sorting-associated protein 4B	2.24884	1.61719	0.00563848	3.06778
P08572	COL4A2	Collagen alpha-2	5.24933	-1.61275	5.63216e-06	3.05834
P47974	ZFP36L2	mRNA decay activator protein ZFP36L2	2.76051	-1.61219	0.00173578	3.05715
P15514	AREG	Amphiregulin	8.34416	1.59847	4.52734e-09	3.02821
O00767	SCD	Acyl-CoA desaturase	3.91069	-1.59151	0.00012283	3.01365
O43474-4	KLF4	Krueppel-like factor 4	2.46456	1.5814	0.00343118	2.99261
P17676	CEBPB	CCAAT/enhancer-binding protein beta	1.92081	1.56951	0.0120003	2.96803
O15239	NDUFA1	NADH dehydrogenase [ubiquinone] 1 alpha subcomplex subunit 1	1.98443	-1.56672	0.0103649	2.96229
P42766	RPL35	60S ribosomal protein L35	5.23229	-1.56597	5.85753e-06	2.96077
Q12893	TMEM115	Transmembrane protein 115	2.21051	1.5651	0.00615873	2.95897
Q12923-3	PTPN13	Tyrosine-protein phosphatase non-receptor type 13	1.63847	-1.56074	0.0229895	2.95005
O95926	SYF2	Pre-mRNA-splicing factor SYF2	1.79591	-1.55542	0.0159991	2.93919
A0AVT1	UBA6	Ubiquitin-like modifier-activating enzyme 6	2.16375	1.54845	0.00685889	2.92502
O00622	CYR61	Protein CYR61	1.95378	-1.54726	0.011123	2.92262
Q03468	ERCC6	DNA excision repair protein ERCC-6	2.97008	-1.54183	0.00107133	2.91164
Q01813	PFKP	ATP-dependent 6-phosphofructokinase, platelet type	7.48377	1.5363	3.28265e-08	2.90049
P47929	LGALS7LGALS7B	Galectin-7	5.70135	1.53349	1.98907e-06	2.89484
P04156-2	PRNP	Major prion protein	4.20022	1.52817	6.30633e-05	2.8842
Q13641	TPBG	Trophoblast glycoprotein	6.76263	1.51115	1.7273e-07	2.85037
O43760	SYNGR2	Synaptogyrin-2	1.56884	1.50782	0.0269874	2.8438
P17858	PFKL	ATP-dependent 6-phosphofructokinase, liver type	3.3284	1.50552	0.000469458	2.83928
O43865	AHCYL1	Adenosylhomocysteinase 2	5.60918	1.505	2.45936e-06	2.83826
P50914	RPL14	60S ribosomal protein L14	4.24227	-1.50097	5.72446e-05	2.83033
P42892-3	ECE1	Endothelin-converting enzyme 1	4.3484	-1.49386	4.48331e-05	2.81642
P49716	CEBPD	CCAAT/enhancer-binding protein delta	1.91226	1.49239	0.0122389	2.81356
Q13557-8	CAMK2D	Calcium/calmodulin-dependent protein kinase type II subunit delta	2.64288	1.48913	0.00227574	2.8072
A5PLN9-2	TRAPPC13	Trafficking protein particle complex subunit 13	1.64567	-1.48585	0.0226117	2.80083
P67936	TPM4	Tropomyosin alpha-4 chain	4.32634	1.47962	4.7169e-05	2.78876
Q15582	TGFBI	Transforming growth factor-beta-induced protein ig-h3	5.54439	-1.46418	2.85501e-06	2.75907
P53350	PLK1	Serine/threonine-protein kinase PLK1	2.91695	-1.46381	0.00121075	2.75835
O15431	SLC31A1	High affinity copper uptake protein 1	1.56278	1.46071	0.0273663	2.75243
P78325	ADAM8	Disintegrin and metalloproteinase domain-containing protein 8	3.08421	-1.4398	0.000823744	2.71283
O14519	CDK2AP1	Cyclin-dependent kinase 2-associated protein 1	1.90567	-1.43479	0.0124258	2.70342
P54198	HIRA	Protein HIRA	2.01018	-1.42969	0.00976829	2.69389
O75369-2	FLNB	Filamin-B	6.44687	1.42789	3.57379e-07	2.69053
P48651	PTDSS1	Phosphatidylserine synthase 1	1.80985	-1.41261	0.0154934	2.66219
P68431	HIST1H3AHIST1H3BHIST1H3CHIST1H3DHIST1H3EHIST1H3FHIST1H3GHIST1H3HHIST1H3IHIST1H3J	Histone H3.1	3.06967	-1.4119	0.000851794	2.66087
Q14978-3	NOLC1	Nucleolar and coiled-body phosphoprotein 1	1.75943	-1.41135	0.0174009	2.65986
Q14195	DPYSL3	Dihydropyrimidinase-related protein 3	1.46346	-1.40639	0.0343989	2.65073
P54577	YARS	Tyrosine--tRNA ligase, cytoplasmic	3.38641	1.40638	0.000410765	2.65071
O00743	PPP6C	Serine/threonine-protein phosphatase 6 catalytic subunit	2.94307	1.401	0.00114006	2.64085
O60264	SMARCA5	SWI/SNF-related matrix-associated actin-dependent regulator of chromatin subfamily A member 5	4.40111	-1.39865	3.97095e-05	2.63655
P38435	GGCX	Vitamin K-dependent gamma-carboxylase	2.94294	-1.39487	0.0011404	2.62965
P30085	CMPK1	UMP-CMP kinase	2.26831	1.39329	0.00539124	2.62678
P29966	MARCKS	Myristoylated alanine-rich C-kinase substrate	2.69022	1.39209	0.00204072	2.62459
Q14CZ7	FASTKD3	FAST kinase domain-containing protein 3, mitochondrial	1.60336	-1.38708	0.0249252	2.61548
O60231	DHX16	Putative pre-mRNA-splicing factor ATP-dependent RNA helicase DHX16	1.85204	-1.38548	0.014059	2.61258
P21127-8	CDK11B	Cyclin-dependent kinase 11B	4.56064	1.37298	2.75018e-05	2.59006
A4D1E9	GTPBP10	GTP-binding protein 10	4.66338	-1.37219	2.17082e-05	2.58863
P62837-2	UBE2D2	Ubiquitin-conjugating enzyme E2 D2	1.56508	-1.36527	0.0272221	2.57625
Q12981	BNIP1	Vesicle transport protein SEC20	1.49425	-1.35982	0.0320443	2.56653
P10412	HIST1H1E	Histone H1.4	2.6893	-1.35846	0.00204504	2.56411
P52292	KPNA2	Importin subunit alpha-1	6.64959	-1.3543	2.24085e-07	2.55673
P00441	SOD1	Superoxide dismutase [Cu-Zn]	4.86522	1.35226	1.36388e-05	2.55312
Q14116-2	IL18	Interleukin-18	2.03864	1.35225	0.00914867	2.5531
Q02809	PLOD1	Procollagen-lysine,2-oxoglutarate 5-dioxygenase 1	1.55159	-1.34956	0.028081	2.54834
Q13111	CHAF1A	Chromatin assembly factor 1 subunit A	6.43502	-1.34779	3.67264e-07	2.54521
O95602	POLR1A	DNA-directed RNA polymerase I subunit RPA1	2.23384	-1.32816	0.00583665	2.51082
P34932	HSPA4	Heat shock 70 kDa protein 4	4.52765	1.32565	2.96721e-05	2.50647
P27708	CAD	CAD protein [Includes: Glutamine-dependent carbamoyl-phosphate synthase	5.72887	1.32066	1.86695e-06	2.4978
Q13601	KRR1	KRR1 small subunit processome component homolog	4.3236	-1.31932	4.74683e-05	2.49548
P20073-2	ANXA7	Annexin A7	8.40554	1.31573	3.93065e-09	2.48928
O00115-2	DNASE2	Deoxyribonuclease-2-alpha	4.62691	1.31563	2.36099e-05	2.48912
Q15022	SUZ12	Polycomb protein SUZ12	4.40554	-1.31431	3.93061e-05	2.48683
Q12860	CNTN1	Contactin-1	2.99237	-1.31003	0.00101773	2.47947
P43003-2	SLC1A3	Excitatory amino acid transporter 1	1.38533	-1.30783	0.0411786	2.4757
P06753-2	TPM3	Tropomyosin alpha-3 chain	4.70038	1.30719	1.9935e-05	2.47459
P05121-2	SERPINE1	Plasminogen activator inhibitor 1	1.53772	-1.30512	0.0289922	2.47105
P13489	RNH1	Ribonuclease inhibitor	4.57278	1.3043	2.67439e-05	2.46965
O75909-2	CCNK	Cyclin-K	1.86145	-1.30339	0.0137579	2.46808
Q13131	PRKAA1	5'-AMP-activated protein kinase catalytic subunit alpha-1	1.89283	-1.29727	0.0127987	2.45763
O60306	AQR	Intron-binding protein aquarius	3.3239	-1.29435	0.000474354	2.45267
P35610	SOAT1	Sterol O-acyltransferase 1	2.57887	-1.29412	0.00263713	2.45227
P51665	PSMD7	26S proteasome non-ATPase regulatory subunit 7	4.1614	1.28675	6.89604e-05	2.43978
O95235	KIF20A	Kinesin-like protein KIF20A	3.21219	-1.28471	0.000613494	2.43633
P48723	HSPA13	Heat shock 70 kDa protein 13	6.50847	1.28312	3.10118e-07	2.43364
P06703	S100A6	Protein S100-A6	3.30651	1.2754	0.000493733	2.42066
O43570-2	CA12	Carbonic anhydrase 12	1.41142	-1.27435	0.0387777	2.41889
P18827	SDC1	Syndecan-1	2.49715	1.27033	0.00318313	2.41216
P35611-2	ADD1	Alpha-adducin	1.63614	1.26623	0.023113	2.40533
Q15517	CDSN	Corneodesmosin	1.76983	1.26447	0.0169892	2.40239
P21333-2	FLNA	Filamin-A	4.53	1.26446	2.9512e-05	2.40238
Q01581	HMGCS1	Hydroxymethylglutaryl-CoA synthase, cytoplasmic	4.97832	-1.26029	1.05119e-05	2.39544
O95295	SNAPIN	SNARE-associated protein Snapin	3.57636	1.25737	0.00026524	2.3906
O60830	TIMM17B	Mitochondrial import inner membrane translocase subunit Tim17-B	1.37282	-1.25707	0.0423819	2.39009
P15408-3	FOSL2	Fos-related antigen 2	1.96549	1.25185	0.0108271	2.38147
P11586	MTHFD1	C-1-tetrahydrofolate synthase, cytoplasmic	4.96793	1.25144	1.07665e-05	2.3808
Q08170	SRSF4	Serine/arginine-rich splicing factor 4	1.41728	1.24954	0.0382582	2.37766
O75051	PLXNA2	Plexin-A2	1.87825	-1.24352	0.0132357	2.36775
P62191	PSMC1	26S protease regulatory subunit 4	3.85819	1.24316	0.000138615	2.36717
Q15120	PDK3	[Pyruvate dehydrogenase	1.41802	-1.24253	0.0381928	2.36612
Q9GZQ8	MAP1LC3B	Microtubule-associated proteins 1A/1B light chain 3B	5.08388	1.24133	8.24362e-06	2.36417
Q15025-7	TNIP1	TNFAIP3-interacting protein 1	1.91242	1.23997	0.0122342	2.36194
Q14669-2	TRIP12	E3 ubiquitin-protein ligase TRIP12	4.37466	-1.23446	4.22023e-05	2.35294
P17302	GJA1	Gap junction alpha-1 protein	6.41509	-1.23322	3.84509e-07	2.35091
P06702	S100A9	Protein S100-A9	4.10604	1.22927	7.83359e-05	2.34448
O43663-3	PRC1	Protein regulator of cytokinesis 1	9.10145	-1.22782	7.91688e-10	2.34212
P0CG12	CHTF8	Chromosome transmission fidelity protein 8 homolog isoform 2	2.50506	-1.2262	0.00312566	2.3395
P42126	ECI1	Enoyl-CoA delta isomerase 1, mitochondrial	5.18411	1.22302	6.54472e-06	2.33435
O75600	GCAT	2-amino-3-ketobutyrate coenzyme A ligase, mitochondrial	3.26815	-1.21686	0.000539328	2.3244
P62424	RPL7A	60S ribosomal protein L7a	3.00177	-1.21223	0.00099594	2.31695
P33908	MAN1A1	Mannosyl-oligosaccharide 1,2-alpha-mannosidase IA	3.58472	-1.2115	0.000260182	2.31578
P78356	PIP4K2B	Phosphatidylinositol 5-phosphate 4-kinase type-2 beta	2.40675	1.2092	0.00391967	2.31209
Q15008	PSMD6	26S proteasome non-ATPase regulatory subunit 6	5.87988	1.2071	1.31862e-06	2.30873
P04632	CAPNS1	Calpain small subunit 1	2.83042	1.20688	0.00147769	2.30839
P51531-2	SMARCA2	Probable global transcription activator SNF2L2	1.40605	-1.20639	0.03926	2.3076
P63027	VAMP2	Vesicle-associated membrane protein 2	2.01553	-1.20483	0.00964867	2.30511
Q15645	TRIP13	Pachytene checkpoint protein 2 homolog	3.60131	1.20016	0.000250433	2.29765
O43716	GATC	Glutamyl-tRNA	1.71573	-1.20002	0.0192429	2.29743
P35556	FBN2	Fibrillin-2 [Cleaved into: Fibrillin-2 C-terminal peptide]	2.68499	-1.19677	0.00206541	2.29226
P58546	MTPN	Myotrophin	2.57231	1.19416	0.00267728	2.28811
O00712	NFIB	Nuclear factor 1 B-type	3.06338	1.19288	0.000864206	2.28609
O14657	TOR1B	Torsin-1B	1.45692	-1.18796	0.0349202	2.2783
O75446	SAP30	Histone deacetylase complex subunit SAP30	2.10049	1.18746	0.00793427	2.27752
P35908	KRT2	Keratin, type II cytoskeletal 2 epidermal	3.90055	1.18239	0.000125732	2.26953
Q14444-2	CAPRIN1	Caprin-1	1.95313	-1.18177	0.0111397	2.26854
O60508	CDC40	Pre-mRNA-processing factor 17	1.40633	-1.18138	0.0392348	2.26793
Q09666	AHNAK	Neuroblast differentiation-associated protein AHNAK	6.126	1.1785	7.48173e-07	2.26341
P53794	SLC5A3	Sodium/myo-inositol cotransporter	2.82632	-1.17203	0.00149169	2.25329
P43686	PSMC4	26S protease regulatory subunit 6B	3.94444	1.16843	0.000113647	2.24768
Q15910	EZH2	Histone-lysine N-methyltransferase EZH2	2.0226	-1.16651	0.00949288	2.24468
P35052	GPC1	Glypican-1 [Cleaved into: Secreted glypican-1]	4.02213	1.15211	9.50318e-05	2.22239
P35580	MYH10	Myosin-10	4.80027	1.149	1.58389e-05	2.21761
P30041	PRDX6	Peroxiredoxin-6	3.21279	1.14481	0.000612648	2.21116
P40937	RFC5	Replication factor C subunit 5	2.45147	-1.14474	0.00353617	2.21106
P22528	SPRR1B	Cornifin-B	2.96395	1.14201	0.00108654	2.20688
P09001	MRPL3	39S ribosomal protein L3, mitochondrial	3.03812	-1.14089	0.000915975	2.20517
P49759	CLK1	Dual specificity protein kinase CLK1	1.35611	1.13933	0.0440444	2.20279
P78345	RPP38	Ribonuclease P protein subunit p38	2.95768	-1.13761	0.00110234	2.20016
Q13428-3	TCOF1	Treacle protein	3.54771	1.13489	0.00028333	2.19602
P10644	PRKAR1A	cAMP-dependent protein kinase type I-alpha regulatory subunit	6.2876	-1.13119	5.15705e-07	2.19039
Q15102	PAFAH1B3	Platelet-activating factor acetylhydrolase IB subunit gamma	1.41044	1.13043	0.0388649	2.18924
O95747	OXSR1	Serine/threonine-protein kinase OSR1	4.37322	1.12872	4.2343e-05	2.18664
P25490	YY1	Transcriptional repressor protein YY1	1.8581	-1.12665	0.0138643	2.18351
O00148	DDX39A	ATP-dependent RNA helicase DDX39A	4.3759	1.12649	4.20819e-05	2.18327
Q13451	FKBP5	Peptidyl-prolyl cis-trans isomerase FKBP5	3.6348	1.12451	0.000231844	2.18028
P12236	SLC25A6	ADP/ATP translocase 3	1.5487	-1.12295	0.0282684	2.17792
O60911	CTSV	Cathepsin L2	2.08312	-1.12196	0.00825806	2.17643
P80723	BASP1	Brain acid soluble protein 1	2.81409	1.12011	0.00153429	2.17363
Q14562	DHX8	ATP-dependent RNA helicase DHX8	5.49053	-1.11909	3.232e-06	2.17209
P19838	NFKB1	Nuclear factor NF-kappa-B p105 subunit	2.7638	1.11853	0.00172265	2.17125
P30626-3	SRI	Sorcin	1.51172	1.1143	0.0307807	2.1649
P12429	ANXA3	Annexin A3	3.98889	1.11218	0.000102592	2.16171
Q13200	PSMD2	26S proteasome non-ATPase regulatory subunit 2	5.20093	1.11084	6.29612e-06	2.15972
Q12789-3	GTF3C1	General transcription factor 3C polypeptide 1	4.70839	-1.10989	1.95708e-05	2.15828
P62195	PSMC5	26S protease regulatory subunit 8	4.88587	1.10696	1.30055e-05	2.15392
Q16643-2	DBN1	Drebrin	3.69517	1.10278	0.000201758	2.14768
Q01130-2	SRSF2	Serine/arginine-rich splicing factor 2	5.40022	1.10223	3.97907e-06	2.14687
O60488-2	ACSL4	Long-chain-fatty-acid--CoA ligase 4	7.3873	-1.1018	4.09917e-08	2.14623
P11172	UMPS	Uridine 5'-monophosphate synthase	3.55605	1.10088	0.000277939	2.14486
P04406-2	GAPDH	Glyceraldehyde-3-phosphate dehydrogenase	5.6567	1.10058	2.20443e-06	2.14442
P42695	NCAPD3	Condensin-2 complex subunit D3	1.73033	-1.10057	0.0186066	2.1444
Q12849	GRSF1	G-rich sequence factor 1	5.33824	-1.09941	4.58948e-06	2.14267
P31946	YWHAB	14-3-3 protein beta/alpha	2.54927	1.09887	0.00282315	2.14187
P37268	FDFT1	Squalene synthase	2.26927	-1.09845	0.00537936	2.14125
P30533	LRPAP1	Alpha-2-macroglobulin receptor-associated protein	5.53923	-1.09811	2.88917e-06	2.14074
A6ND36	FAM83G	Protein FAM83G	1.39758	1.09278	0.0400331	2.13284
P33176	KIF5B	Kinesin-1 heavy chain	3.2946	1.0854	0.000507457	2.12196
Q12834	CDC20	Cell division cycle protein 20 homolog	2.99659	-1.08446	0.00100787	2.12058
O00180	KCNK1	Potassium channel subfamily K member 1	1.52933	1.08178	0.0295577	2.11664
P51636-2	CAV2	Caveolin-2	1.77648	-1.08137	0.016731	2.11605
P04792	HSPB1	Heat shock protein beta-1	7.18037	1.07992	6.60137e-08	2.11392
P35998	PSMC2	26S protease regulatory subunit 7	5.52173	1.07741	3.00792e-06	2.11025
P46531	NOTCH1	Neurogenic locus notch homolog protein 1	4.64385	1.07525	2.27067e-05	2.10708
P61981	YWHAG	14-3-3 protein gamma	1.47804	1.07294	0.0332631	2.10371
A1L390	PLEKHG3	Pleckstrin homology domain-containing family G member 3	6.08363	-1.07079	8.2484e-07	2.10058
Q14202-2	ZMYM3	Zinc finger MYM-type protein 3	1.91527	-1.06973	0.0121544	2.09904
P07814	EPRS	Bifunctional glutamate/proline--tRNA ligase	3.86316	1.06936	0.000137036	2.09851
P36578	RPL4	60S ribosomal protein L4	5.15018	-1.06888	7.07651e-06	2.0978
Q15043-2	SLC39A14	Zinc transporter ZIP14	1.42635	-1.0678	0.0374674	2.09623
O15381	NVL	Nuclear valosin-containing protein-like	3.20835	-1.06239	0.000618947	2.08839
Q03405-3	PLAUR	Urokinase plasminogen activator surface receptor	1.69947	1.06028	0.0199772	2.08534
P54760	EPHB4	Ephrin type-B receptor 4	5.46682	-1.05843	3.41332e-06	2.08266
P22102	GART	Trifunctional purine biosynthetic protein adenosine-3 [Includes: Phosphoribosylamine--glycine ligase	5.86997	1.05233	1.34907e-06	2.07388
P67870	CSNK2B	Casein kinase II subunit beta	3.45947	1.05093	0.000347162	2.07187
O43242	PSMD3	26S proteasome non-ATPase regulatory subunit 3	3.84984	1.0454	0.000141304	2.06394
P27348	YWHAQ	14-3-3 protein theta	2.35139	1.0414	0.00445257	2.05823
P55036	PSMD4	26S proteasome non-ATPase regulatory subunit 4	4.18098	1.04123	6.59202e-05	2.05797
P82979	SARNP	SAP domain-containing ribonucleoprotein	3.34304	1.03974	0.0004539	2.05586
P08758	ANXA5	Annexin A5	3.82861	1.03742	0.000148383	2.05256
O00487	PSMD14	26S proteasome non-ATPase regulatory subunit 14	4.4638	1.03491	3.43716e-05	2.04898
P82675	MRPS5	28S ribosomal protein S5, mitochondrial	3.68385	-1.03089	0.000207087	2.04329
O14818	PSMA7	Proteasome subunit alpha type-7	4.66173	1.0291	2.17909e-05	2.04075
P28072	PSMB6	Proteasome subunit beta type-6	3.20044	1.02769	0.000630322	2.03876
Q00403	GTF2B	Transcription initiation factor IIB	2.68271	-1.02432	0.00207628	2.034
O43670-2	ZNF207	BUB3-interacting and GLEBS motif-containing protein ZNF207	2.05721	1.02349	0.00876587	2.03282
P23528	CFL1	Cofilin-1	3.29372	1.02048	0.000508488	2.0286
P48556	PSMD8	26S proteasome non-ATPase regulatory subunit 8	4.35995	1.01453	4.36566e-05	2.02025
P17174-2	GOT1	Aspartate aminotransferase, cytoplasmic	2.21231	1.01209	0.00613325	2.01683
P51153	RAB13	Ras-related protein Rab-13	1.66285	-1.01189	0.0217343	2.01654
P53701	HCCS	Cytochrome c-type heme lyase	3.9644	-1.01185	0.000108542	2.01649
P05109	S100A8	Protein S100-A8	3.12133	1.0118	0.000756259	2.01643
P00403	MT-CO2	Cytochrome c oxidase subunit 2	1.86332	-1.00931	0.0136989	2.01295
O60462-2	NRP2	Neuropilin-2	1.76286	-1.00819	0.0172638	2.01138
P56589	PEX3	Peroxisomal biogenesis factor 3	2.83475	-1.00732	0.00146303	2.01018
O75054	IGSF3	Immunoglobulin superfamily member 3	4.23265	-1.00712	5.85257e-05	2.00989
O95219-2	SNX4	Sorting nexin-4	2.19741	-1.0051	0.00634732	2.00708
P07996	THBS1	Thrombospondin-1	4.38507	-0.998319	4.12028e-05	1.99767
P43490	NAMPT	Nicotinamide phosphoribosyltransferase	4.92875	0.991488	1.1783e-05	1.98823
P41440-2	SLC19A1	Folate transporter 1	1.71558	-0.987227	0.0192496	1.98237
O00469	PLOD2	Procollagen-lysine,2-oxoglutarate 5-dioxygenase 2	3.98688	-0.986632	0.000103068	1.98155
P49257	LMAN1	Protein ERGIC-53	4.6056	0.986478	2.47969e-05	1.98134
Q15020-4	SART3	Squamous cell carcinoma antigen recognized by T-cells 3	8.39542	0.985537	4.02324e-09	1.98005
Q08378-2	GOLGA3	Golgin subfamily A member 3	3.67949	0.984229	0.000209176	1.97826
P19447	ERCC3	TFIIH basal transcription factor complex helicase XPB subunit	1.43303	-0.976014	0.0368954	1.96702
O15392-5	BIRC5	Baculoviral IAP repeat-containing protein 5	2.15898	-0.975773	0.00693463	1.9667
O15091-2	KIAA0391	Mitochondrial ribonuclease P protein 3	4.93124	-0.975381	1.17154e-05	1.96616
P0DMV9	HSPA1B	Heat shock 70 kDa protein 1B	7.59424	0.974624	2.5454e-08	1.96513
P43250-3	GRK6	G protein-coupled receptor kinase 6	4.17979	-0.973542	6.61011e-05	1.96366
O15173	PGRMC2	Membrane-associated progesterone receptor component 2	2.84106	0.972469	0.00144193	1.9622
Q14699	RFTN1	Raftlin	3.80435	-0.971058	0.000156909	1.96028
P78344	EIF4G2	Eukaryotic translation initiation factor 4 gamma 2	2.4434	0.969928	0.00360247	1.95874
P82933	MRPS9	28S ribosomal protein S9, mitochondrial	1.93108	-0.967962	0.0117198	1.95608
Q12899	TRIM26	Tripartite motif-containing protein 26	1.69266	0.964187	0.0202925	1.95096
Q13283	G3BP1	Ras GTPase-activating protein-binding protein 1	3.79728	-0.963224	0.000159484	1.94966
P27701	CD82	CD82 antigen	1.6127	-0.962009	0.0243951	1.94802
O14802	POLR3A	DNA-directed RNA polymerase III subunit RPC1	2.33251	-0.961552	0.00465044	1.9474
A4D1P6-2	WDR91	WD repeat-containing protein 91	1.83244	0.96115	0.0147082	1.94686
P62805	HIST1H4AHIST1H4BHIST1H4CHIST1H4DHIST1H4EHIST1H4FHIST1H4HHIST1H4IHIST1H4JHIST1H4KHIST1H4LHIST2H4AHIST2H4BHIST4H4	Histone H4	4.10205	-0.959922	7.90586e-05	1.9452
O95478	NSA2	Ribosome biogenesis protein NSA2 homolog	3.30917	-0.95399	0.000490716	1.93722
O75569-3	PRKRA	Interferon-inducible double-stranded RNA-dependent protein kinase activator A	1.39369	0.953697	0.0403932	1.93683
P62312	LSM6	U6 snRNA-associated Sm-like protein LSm6	2.53501	0.953551	0.00291738	1.93663
Q14166	TTLL12	Tubulin--tyrosine ligase-like protein 12	2.29868	0.952308	0.00502712	1.93497
Q01105-3	SET	Protein SET	3.98674	0.951128	0.0001031	1.93338
P62258	YWHAE	14-3-3 protein epsilon	2.89858	0.947716	0.00126304	1.92882
P62314	SNRPD1	Small nuclear ribonucleoprotein Sm D1	3.7582	-0.94664	0.000174501	1.92738
O95696	BRD1	Bromodomain-containing protein 1	4.54027	-0.946109	2.88222e-05	1.92667
P32322	PYCR1	Pyrroline-5-carboxylate reductase 1, mitochondrial	3.80264	0.943766	0.00015753	1.92354
P23258	TUBG1	Tubulin gamma-1 chain	6.69947	0.939622	1.99772e-07	1.91803
P23919	DTYMK	Thymidylate kinase	4.39747	0.936743	4.00433e-05	1.9142
O43765	SGTA	Small glutamine-rich tetratricopeptide repeat-containing protein alpha	1.60355	0.9342	0.0249145	1.91083
Q13049	TRIM32	E3 ubiquitin-protein ligase TRIM32	2.17556	0.930771	0.00667478	1.90629
O60925	PFDN1	Prefoldin subunit 1	1.73709	0.929936	0.0183194	1.90519
P50552	VASP	Vasodilator-stimulated phosphoprotein	4.11243	0.928775	7.71917e-05	1.90366
O76094	SRP72	Signal recognition particle subunit SRP72	4.81013	0.928395	1.54836e-05	1.90316
Q15036	SNX17	Sorting nexin-17	3.45918	-0.92746	0.000347389	1.90192
P78347-2	GTF2I	General transcription factor II-I	8.86599	-0.926634	1.36149e-09	1.90084
P46109	CRKL	Crk-like protein	2.51686	0.92637	0.00304186	1.90049
P62913	RPL11	60S ribosomal protein L11	3.33718	0.92513	0.000460068	1.89885
O60885	BRD4	Bromodomain-containing protein 4	3.23066	0.924765	0.000587951	1.89838
P68036	UBE2L3	Ubiquitin-conjugating enzyme E2 L3	1.80855	-0.924648	0.0155399	1.89822
O60763-2	USO1	General vesicular transport factor p115	4.26708	0.924341	5.40653e-05	1.89782
Q02878	RPL6	60S ribosomal protein L6	2.1297	-0.923851	0.0074182	1.89717
P31948	STIP1	Stress-induced-phosphoprotein 1	4.96617	0.920829	1.08101e-05	1.8932
O15194-2	CTDSPL	CTD small phosphatase-like protein	1.36012	-0.920639	0.0436394	1.89295
P23396	RPS3	40S ribosomal protein S3	2.72625	0.920519	0.00187824	1.8928
P49207	RPL34	60S ribosomal protein L34	1.79703	-0.917982	0.0159577	1.88947
P50895	BCAM	Basal cell adhesion molecule	3.52265	-0.915377	0.000300155	1.88606
Q06830	PRDX1	Peroxiredoxin-1	3.65733	0.915114	0.000220123	1.88572
P62834	RAP1A	Ras-related protein Rap-1A	1.71397	-0.911472	0.0193212	1.88096
P60985-2	KRTDAP	Keratinocyte differentiation-associated protein	1.79558	-0.90946	0.0160109	1.87834
P13196	ALAS1	5-aminolevulinate synthase, nonspecific, mitochondrial	1.48171	-0.907285	0.0329832	1.87551
P07602-3	PSAP	Prosaposin	3.21311	0.901042	0.000612192	1.86741
O60884	DNAJA2	DnaJ homolog subfamily A member 2	3.86129	0.899734	0.00013763	1.86572
Q04917	YWHAH	14-3-3 protein eta	2.20202	0.899509	0.00628036	1.86543
P63104	YWHAZ	14-3-3 protein zeta/delta	4.00523	0.89771	9.88023e-05	1.86311
P83731	RPL24	60S ribosomal protein L24	1.61383	-0.896312	0.0243318	1.8613
Q13637	RAB32	Ras-related protein Rab-32	5.34322	0.892765	4.53708e-06	1.85673
Q13247-3	SRSF6	Serine/arginine-rich splicing factor 6	2.9226	0.887808	0.00119509	1.85036
P31947	SFN	14-3-3 protein sigma	3.10947	0.886243	0.000777198	1.84836
Q5VTE0	EEF1A1P5	Putative elongation factor 1-alpha-like 3	2.96687	0.882595	0.00107926	1.84369
Q12824	SMARCB1	SWI/SNF-related matrix-associated actin-dependent regulator of chromatin subfamily B member 1	1.68135	-0.877383	0.020828	1.83704
O00299	CLIC1	Chloride intracellular channel protein 1	4.46518	0.876744	3.42629e-05	1.83623
P07476	IVL	Involucrin	1.92688	0.87635	0.0118338	1.83573
P02545	LMNA	Prelamin-A/C [Cleaved into: Lamin-A/C	4.82617	0.876162	1.49223e-05	1.83549
P40227	CCT6A	T-complex protein 1 subunit zeta	4.01198	0.873152	9.72796e-05	1.83166
P68371	TUBB4B	Tubulin beta-4B chain	7.76056	0.872539	1.73557e-08	1.83088
P49773	HINT1	Histidine triad nucleotide-binding protein 1	1.82461	0.872516	0.0149759	1.83085
P62333	PSMC6	26S protease regulatory subunit 10B	8.20663	0.871745	6.21392e-09	1.82988
P78417	GSTO1	Glutathione S-transferase omega-1	4.04365	0.871712	9.04387e-05	1.82983
Q12830-4	BPTF	Nucleosome-remodeling factor subunit BPTF	3.00243	-0.871689	0.000994412	1.8298
Q07955	SRSF1	Serine/arginine-rich splicing factor 1	2.84408	0.869416	0.00143193	1.82692
Q15223	NECTIN1	#N/A	1.79608	0.867192	0.0159926	1.82411
Q16658	FSCN1	Fascin	2.54315	0.867031	0.00286318	1.82391
O75530-3	EED	Polycomb protein EED	5.08382	-0.865157	8.24474e-06	1.82154
P35354	PTGS2	Prostaglandin G/H synthase 2	2.63916	0.864969	0.0022953	1.8213
Q00765	REEP5	Receptor expression-enhancing protein 5	2.68913	0.864792	0.00204581	1.82108
Q15833-2	STXBP2	Syntaxin-binding protein 2	1.56896	-0.864177	0.0269797	1.8203
O14763-2	TNFRSF10B	Tumor necrosis factor receptor superfamily member 10B	2.98134	0.860853	0.00104391	1.81611
P12004	PCNA	Proliferating cell nuclear antigen	5.89425	-0.856977	1.27571e-06	1.81124
O95983-2	MBD3	Methyl-CpG-binding domain protein 3	1.72601	-0.853854	0.0187926	1.80732
P17900	GM2A	Ganglioside GM2 activator	1.8103	0.853489	0.0154774	1.80687
P29144	TPP2	Tripeptidyl-peptidase 2	3.2723	0.850923	0.000534194	1.80365
P22314-2	UBA1	Ubiquitin-like modifier-activating enzyme 1	2.76491	0.84776	0.00171827	1.7997
P40189	IL6ST	Interleukin-6 receptor subunit beta	2.60585	-0.844247	0.00247826	1.79533
P49757-3	NUMB	Protein numb homolog	2.23293	0.844149	0.00584884	1.79521
P09012	SNRPA	U1 small nuclear ribonucleoprotein A	4.27084	0.844069	5.36e-05	1.79511
P28070	PSMB4	Proteasome subunit beta type-4	5.2445	0.843934	5.69512e-06	1.79494
O15047	SETD1A	Histone-lysine N-methyltransferase SETD1A	1.85135	0.842724	0.0140816	1.79343
Q14839	CHD4	Chromodomain-helicase-DNA-binding protein 4	6.27908	-0.839017	5.2592e-07	1.78883
P23743	DGKA	Diacylglycerol kinase alpha	3.40874	0.838417	0.000390173	1.78809
P25786	PSMA1	Proteasome subunit alpha type-1	4.82935	0.836291	1.48132e-05	1.78545
P14618	PKM	Pyruvate kinase PKM	3.33725	0.833971	0.00045999	1.78259
P21926	CD9	CD9 antigen	4.64609	-0.829689	2.25898e-05	1.7773
P50991	CCT4	T-complex protein 1 subunit delta	3.0789	0.829237	0.000833876	1.77675
P07741-2	APRT	Adenine phosphoribosyltransferase	4.71579	0.828756	1.92401e-05	1.77615
O00231	PSMD11	26S proteasome non-ATPase regulatory subunit 11	7.43689	0.828227	3.6569e-08	1.7755
P46940	IQGAP1	Ras GTPase-activating-like protein IQGAP1	2.75473	0.827873	0.00175903	1.77507
Q13595-4	TRA2A	Transformer-2 protein homolog alpha	3.50572	0.826874	0.00031209	1.77384
P18615	NELFE	Negative elongation factor E	3.59475	0.822201	0.000254243	1.7681
P08621	SNRNP70	U1 small nuclear ribonucleoprotein 70 kDa	2.93438	0.819571	0.0011631	1.76488
P50995-2	ANXA11	Annexin A11	2.50235	0.819361	0.00314521	1.76462
P45877	PPIC	Peptidyl-prolyl cis-trans isomerase C	2.18283	-0.819025	0.00656396	1.76421
P50613	CDK7	Cyclin-dependent kinase 7	1.48439	-0.818242	0.0327802	1.76326
O15118	NPC1	Niemann-Pick C1 protein	3.78334	0.818005	0.000164686	1.76297
O15027-2	SEC16A	Protein transport protein Sec16A	3.13907	0.817979	0.000725993	1.76293
Q14517	FAT1	Protocadherin Fat 1	5.87513	-0.817576	1.33312e-06	1.76244
P14868	DARS	Aspartate--tRNA ligase, cytoplasmic	3.37974	0.817456	0.000417119	1.7623
P25788-2	PSMA3	Proteasome subunit alpha type-3	2.97947	0.817033	0.00104841	1.76178
P17096	HMGA1	High mobility group protein HMG-I/HMG-Y	1.9114	0.816549	0.012263	1.76119
O60437	PPL	Periplakin	5.14516	0.813793	7.15871e-06	1.75783
P07437	TUBB	Tubulin beta chain	2.62259	0.812211	0.00238455	1.7559
O00232	PSMD12	26S proteasome non-ATPase regulatory subunit 12	2.84874	0.811483	0.00141665	1.75501
P14373	TRIM27	Zinc finger protein RFP	5.08071	-0.810379	8.30396e-06	1.75367
O43715	TRIAP1	TP53-regulated inhibitor of apoptosis 1	2.0464	-0.809699	0.00898667	1.75285
P49327	FASN	Fatty acid synthase	4.10064	0.809474	7.93159e-05	1.75257
O43278	SPINT1	Kunitz-type protease inhibitor 1	4.24666	0.809274	5.66676e-05	1.75233
Q14192	FHL2	Four and a half LIM domains protein 2	2.88597	0.808304	0.00130025	1.75115
P52565	ARHGDIA	Rho GDP-dissociation inhibitor 1	5.69379	0.807099	2.024e-06	1.74969
Q08426	EHHADH	Peroxisomal bifunctional enzyme	2.04517	-0.803857	0.00901228	1.74576
Q01469	FABP5	Fatty acid-binding protein, epidermal	2.67194	0.800923	0.00212845	1.74222
Q12965	MYO1E	Unconventional myosin-Ie	1.65377	-0.797904	0.0221935	1.73857
P07919	UQCRH	Cytochrome b-c1 complex subunit 6, mitochondrial	2.11996	0.797335	0.00758654	1.73789
Q13045-2	FLII	Protein flightless-1 homolog	4.08077	0.793177	8.30291e-05	1.73289
P53999	SUB1	Activated RNA polymerase II transcriptional coactivator p15	1.37061	-0.793108	0.0425977	1.7328
Q02388-2	COL7A1	Collagen alpha-1	5.11389	-0.791851	7.69332e-06	1.73129
P01130	LDLR	Low-density lipoprotein receptor	3.93226	0.790529	0.000116879	1.72971
P31949	S100A11	Protein S100-A11	2.59765	0.788772	0.00252554	1.7276
P27816-6	MAP4	Microtubule-associated protein 4	2.45318	0.787882	0.00352222	1.72654
P30825	SLC7A1	High affinity cationic amino acid transporter 1	1.78286	-0.787421	0.0164868	1.72599
Q13740-2	ALCAM	CD166 antigen	1.65563	-0.782534	0.0220991	1.72015
P21589	NT5E	5'-nucleotidase	5.94217	-0.781739	1.14244e-06	1.7192
O94851-5	MICAL2	Protein-methionine sulfoxide oxidase MICAL2	1.4357	-0.780455	0.0366688	1.71767
P23458	JAK1	Tyrosine-protein kinase JAK1	5.80648	-0.779815	1.56142e-06	1.71691
P17535	JUND	Transcription factor jun-D	2.00861	0.77816	0.00980375	1.71494
O43291	SPINT2	Kunitz-type protease inhibitor 2	3.4302	0.777418	0.000371365	1.71406
P58335-4	ANTXR2	Anthrax toxin receptor 2	6.81374	-0.775339	1.53553e-07	1.71159
P29692	EEF1D	Elongation factor 1-delta	3.14655	0.769018	0.000713599	1.70411
Q01081	U2AF1	Splicing factor U2AF 35 kDa subunit	3.98588	0.766849	0.000103306	1.70155
O14776-2	TCERG1	Transcription elongation regulator 1	3.47578	0.765694	0.000334366	1.70019
P26038	MSN	Moesin	3.2681	0.763821	0.000539387	1.69798
Q99878	HIST1H2AJ	Histone H2A type 1-J	1.5588	-0.763341	0.0276186	1.69742
P17987	TCP1	T-complex protein 1 subunit alpha	2.7536	0.76276	0.00176358	1.69673
P07737	PFN1	Profilin-1	3.41415	0.762272	0.000385341	1.69616
P35914	HMGCL	Hydroxymethylglutaryl-CoA lyase, mitochondrial	6.82366	0.760623	1.50087e-07	1.69422
Q05639	EEF1A2	Elongation factor 1-alpha 2	1.38335	-0.758457	0.0413663	1.69168
P84098	RPL19	60S ribosomal protein L19	3.88496	-0.758142	0.000130327	1.69131
O43395	PRPF3	U4/U6 small nuclear ribonucleoprotein Prp3	2.62171	-0.757377	0.00238942	1.69041
O43684-2	BUB3	Mitotic checkpoint protein BUB3	1.97989	0.756871	0.0104739	1.68982
P61353	RPL27	60S ribosomal protein L27	2.47541	-0.756712	0.00334648	1.68964
P07203	GPX1	Glutathione peroxidase 1	2.98025	0.756379	0.00104652	1.68925
O00422	SAP18	Histone deacetylase complex subunit SAP18	2.18929	0.754938	0.00646717	1.68756
P05549-5	TFAP2A	Transcription factor AP-2-alpha	2.85844	0.750998	0.00138536	1.68296
P48643	CCT5	T-complex protein 1 subunit epsilon	3.66049	0.749715	0.00021853	1.68146
P25789	PSMA4	Proteasome subunit alpha type-4	3.77974	0.748951	0.000166059	1.68057
P41252	IARS	Isoleucine--tRNA ligase, cytoplasmic	4.28283	0.748332	5.21404e-05	1.67985
P30260	CDC27	Cell division cycle protein 27 homolog	4.12598	-0.747444	7.48207e-05	1.67882
P53621	COPA	Coatomer subunit alpha	2.3682	0.744934	0.00428351	1.6759
Q15050	RRS1	Ribosome biogenesis regulatory protein homolog	2.46277	-0.744096	0.00344534	1.67492
Q14690	PDCD11	Protein RRP5 homolog	2.01673	-0.73864	0.00962204	1.6686
P11021	HSPA5	78 kDa glucose-regulated protein	6.50035	0.735153	3.15975e-07	1.66457
P05388	RPLP0	60S acidic ribosomal protein P0	3.49953	0.733854	0.000316573	1.66308
Q13618-2	CUL3	Cullin-3	1.5175	-0.733204	0.0303738	1.66233
A6NJ78	METTL15	Probable methyltransferase-like protein 15	1.62297	-0.732356	0.0238246	1.66135
P08865	RPSA	40S ribosomal protein SA	2.94492	0.730662	0.00113521	1.6594
Q16762	TST	Thiosulfate sulfurtransferase	4.74392	-0.729436	1.80336e-05	1.65799
O75208	COQ9	Ubiquinone biosynthesis protein COQ9, mitochondrial	1.45271	-0.729351	0.0352609	1.65789
P17844	DDX5	Probable ATP-dependent RNA helicase DDX5	3.5043	-0.727627	0.000313109	1.65591
O60664-4	PLIN3	Perilipin-3	4.1826	0.727351	6.56749e-05	1.6556
O00515	LAD1	Ladinin-1	3.06561	0.72717	0.000859791	1.65539
P07900	HSP90AA1	Heat shock protein HSP 90-alpha	3.58922	0.726624	0.000257504	1.65476
P62753	RPS6	40S ribosomal protein S6	2.18348	-0.725463	0.00655419	1.65343
P60900	PSMA6	Proteasome subunit alpha type-6	5.75179	0.725293	1.77098e-06	1.65324
P35442	THBS2	Thrombospondin-2	4.54506	-0.725224	2.85065e-05	1.65316
Q07020	RPL18	60S ribosomal protein L18	1.78389	-0.724645	0.0164479	1.65249
P68363	TUBA1B	Tubulin alpha-1B chain	8.40454	0.722747	3.93969e-09	1.65032
O95707	POP4	Ribonuclease P protein subunit p29	1.76814	-0.721647	0.0170554	1.64906
P61254	RPL26	60S ribosomal protein L26	1.44229	-0.721448	0.0361171	1.64884
P20618	PSMB1	Proteasome subunit beta type-1	3.82801	0.720481	0.000148591	1.64773
P41250	GARS	Glycine--tRNA ligase	3.33995	0.720133	0.000457144	1.64733
P30837	ALDH1B1	Aldehyde dehydrogenase X, mitochondrial	1.44131	-0.718319	0.0361986	1.64526
Q14728	MFSD10	Major facilitator superfamily domain-containing protein 10	1.85953	-0.716943	0.0138188	1.6437
O76021	RSL1D1	Ribosomal L1 domain-containing protein 1	2.58086	-0.715039	0.00262506	1.64153
P49720	PSMB3	Proteasome subunit beta type-3	5.417	0.714998	3.82822e-06	1.64148
P49589-2	CARS	Cysteine--tRNA ligase, cytoplasmic	1.38443	0.714004	0.0412642	1.64035
Q13206	DDX10	Probable ATP-dependent RNA helicase DDX10	3.30133	-0.713684	0.000499649	1.63999
O15379	HDAC3	Histone deacetylase 3	3.4839	-0.71136	0.000328171	1.63735
O95757	HSPA4L	Heat shock 70 kDa protein 4L	6.77413	0.711356	1.68217e-07	1.63734
P55884	EIF3B	Eukaryotic translation initiation factor 3 subunit B	2.28492	0.701703	0.00518894	1.62642
Q04912-2	MST1R	Macrophage-stimulating protein receptor	4.92123	-0.701589	1.19885e-05	1.62629
O75915	ARL6IP5	PRA1 family protein 3	1.84636	0.698723	0.0142444	1.62307
P08238	HSP90AB1	Heat shock protein HSP 90-beta	3.11693	0.697568	0.000763955	1.62177
P52756	RBM5	RNA-binding protein 5	3.13013	-0.697533	0.000741088	1.62173
P39210	MPV17	Protein Mpv17	2.10197	-0.696689	0.00790731	1.62078
Q13085-3	ACACA	Acetyl-CoA carboxylase 1	1.41256	0.695974	0.0386763	1.61998
P50990	CCT8	T-complex protein 1 subunit theta	4.18041	0.695506	6.60077e-05	1.61945
P63218	GNG5	Guanine nucleotide-binding protein G	1.98466	0.694169	0.0103596	1.61795
P23526	AHCY	Adenosylhomocysteinase	1.99485	0.688296	0.0101193	1.61138
Q07065	CKAP4	Cytoskeleton-associated protein 4	3.26836	0.687307	0.000539068	1.61028
O75410	TACC1	Transforming acidic coiled-coil-containing protein 1	2.44858	0.683772	0.00355977	1.60633
Q12904	AIMP1	Aminoacyl tRNA synthase complex-interacting multifunctional protein 1	6.47695	0.68294	3.33463e-07	1.60541
P04075	ALDOA	Fructose-bisphosphate aldolase A	2.31837	0.682109	0.00480433	1.60448
O75381-2	PEX14	Peroxisomal membrane protein PEX14	1.87095	0.681948	0.01346	1.6043
Q15435-2	PPP1R7	Protein phosphatase 1 regulatory subunit 7	1.65279	0.681722	0.022244	1.60405
P18669	PGAM1	Phosphoglycerate mutase 1	2.05057	0.680374	0.00890076	1.60256
Q13838	DDX39B	Spliceosome RNA helicase DDX39B	3.68126	0.679449	0.000208325	1.60153
P55011-3	SLC12A2	Solute carrier family 12 member 2	3.8804	-0.67852	0.000131704	1.6005
P62906	RPL10A	60S ribosomal protein L10a	2.25132	-0.676614	0.00560639	1.59838
O95159	ZFPL1	Zinc finger protein-like 1	2.16908	0.675983	0.0067752	1.59768
Q13155	AIMP2	Aminoacyl tRNA synthase complex-interacting multifunctional protein 2	2.61895	0.675789	0.00240464	1.59747
P55196-1	AFDN	Afadin	2.25148	0.675381	0.00560433	1.59702
P20340-2	RAB6A	Ras-related protein Rab-6A	2.99272	0.674834	0.00101689	1.59641
Q01518	CAP1	Adenylyl cyclase-associated protein 1	2.12128	0.674696	0.00756351	1.59626
O75874	IDH1	Isocitrate dehydrogenase [NADP] cytoplasmic	3.99364	0.672252	0.000101476	1.59356
Q14676-2	MDC1	Mediator of DNA damage checkpoint protein 1	2.89017	-0.671872	0.00128774	1.59314
P11142	HSPA8	Heat shock cognate 71 kDa protein	6.3806	0.671579	4.16292e-07	1.59282
P18085	ARF4	ADP-ribosylation factor 4	2.20349	0.67077	0.00625909	1.59192
Q02880-2	TOP2B	DNA topoisomerase 2-beta	4.65475	-0.670394	2.21437e-05	1.59151
P12270	TPR	Nucleoprotein TPR	3.2976	0.669246	0.000503967	1.59024
O14964-2	HGS	Hepatocyte growth factor-regulated tyrosine kinase substrate	3.01141	0.668788	0.000974074	1.58974
P49368	CCT3	T-complex protein 1 subunit gamma	5.55362	0.668646	2.79501e-06	1.58958
P51798-2	CLCN7	H	2.22227	0.668115	0.00599413	1.589
P60174-1	TPI1	Triosephosphate isomerase	3.28835	0.66794	0.000514816	1.5888
Q13642-1	FHL1	Four and a half LIM domains protein 1	3.79469	0.667274	0.000160438	1.58807
P13861-2	PRKAR2A	cAMP-dependent protein kinase type II-alpha regulatory subunit	2.57275	0.667109	0.00267453	1.58789
P53396-2	ACLY	ATP-citrate synthase	2.91187	0.66587	0.00122499	1.58653
P84077	ARF1	ADP-ribosylation factor 1	2.76654	0.665539	0.00171181	1.58616
O15127	SCAMP2	Secretory carrier-associated membrane protein 2	2.93221	0.66532	0.00116892	1.58592
P55209-2	NAP1L1	Nucleosome assembly protein 1-like 1	2.73635	0.664959	0.00183504	1.58552
P42677	RPS27	40S ribosomal protein S27	1.90122	0.664563	0.0125539	1.58509
Q01082	SPTBN1	Spectrin beta chain, non-erythrocytic 1	2.86376	0.663795	0.00136848	1.58425
P61224	RAP1B	Ras-related protein Rap-1b	2.03157	0.662774	0.00929896	1.58312
Q15003	NCAPH	Condensin complex subunit 2	2.5725	0.660771	0.00267611	1.58093
B7ZAQ6-2	GPR89A	Golgi pH regulator A	1.74334	-0.659567	0.0180574	1.57961
P98194-4	ATP2C1	Calcium-transporting ATPase type 2C member 1	3.07029	-0.65906	0.000850571	1.57905
P50402	EMD	Emerin	3.92473	0.658648	0.000118925	1.5786
P49959	MRE11A	Double-strand break repair protein MRE11A	4.29667	0.654713	5.0504e-05	1.5743
P46459	NSF	Vesicle-fusing ATPase	3.04058	0.654125	0.000910794	1.57366
P48509	CD151	CD151 antigen	3.07282	-0.651399	0.000845637	1.57069
P11717	IGF2R	Cation-independent mannose-6-phosphate receptor	2.4465	0.650786	0.00357687	1.57002
Q14966	ZNF638	Zinc finger protein 638	3.96043	-0.650699	0.000109538	1.56993
P62316	SNRPD2	Small nuclear ribonucleoprotein Sm D2	1.9606	0.65024	0.0109496	1.56943
O14980	XPO1	Exportin-1	5.10099	0.649773	7.92526e-06	1.56892
P07355	ANXA2	Annexin A2	2.35165	0.646827	0.0044499	1.56572
O95639	CPSF4	Cleavage and polyadenylation specificity factor subunit 4	1.97716	0.646778	0.0105401	1.56567
O95793-2	STAU1	Double-stranded RNA-binding protein Staufen homolog 1	2.5436	0.646591	0.0028602	1.56546
P53618	COPB1	Coatomer subunit beta	2.44808	0.644795	0.00356387	1.56352
Q16543	CDC37	Hsp90 co-chaperone Cdc37	2.74153	0.642285	0.0018133	1.5608
O43852	CALU	Calumenin	2.16613	0.641038	0.00682132	1.55945
O00541-2	PES1	Pescadillo homolog	1.57462	-0.640745	0.0266305	1.55913
O14773	TPP1	Tripeptidyl-peptidase 1	6.86126	0.640425	1.3764e-07	1.55879
O75616	ERAL1	GTPase Era, mitochondrial	1.90411	-0.639081	0.0124707	1.55734
P36957	DLST	Dihydrolipoyllysine-residue succinyltransferase component of 2-oxoglutarate dehydrogenase complex, mitochondrial	2.65711	0.638449	0.00220238	1.55665
P48444	ARCN1	Coatomer subunit delta	3.21927	0.636437	0.000603577	1.55449
P18621	RPL17	60S ribosomal protein L17	1.55322	-0.63366	0.0279756	1.5515
Q12907	LMAN2	Vesicular integral-membrane protein VIP36	2.4849	0.633532	0.00327419	1.55136
Q13885	TUBB2A	Tubulin beta-2A chain	2.63222	0.633339	0.00233226	1.55115
Q13330-3	MTA1	Metastasis-associated protein MTA1	4.07709	-0.631207	8.37348e-05	1.54886
Q15424	SAFB	Scaffold attachment factor B1	2.42297	0.629592	0.00377601	1.54713
P10599	TXN	Thioredoxin	2.47703	0.629481	0.00333404	1.54701
O15145	ARPC3	Actin-related protein 2/3 complex subunit 3	1.7642	0.628414	0.017211	1.54587
P51151	RAB9A	Ras-related protein Rab-9A	1.83453	0.628083	0.0146374	1.54551
Q08431-2	MFGE8	Lactadherin	3.21627	-0.627496	0.000607754	1.54488
O60783	MRPS14	28S ribosomal protein S14, mitochondrial	2.44679	-0.62487	0.00357447	1.54207
O00303	EIF3F	Eukaryotic translation initiation factor 3 subunit F	6.97931	0.623865	1.0488e-07	1.541
Q07960	ARHGAP1	Rho GTPase-activating protein 1	2.70622	0.621684	0.0019669	1.53867
P62826	RAN	GTP-binding nuclear protein Ran	1.37827	0.620981	0.0418535	1.53792
Q01780	EXOSC10	Exosome component 10	3.61414	-0.620371	0.000243141	1.53727
P55795	HNRNPH2	Heterogeneous nuclear ribonucleoprotein H2	3.79103	0.618562	0.000161797	1.53534
Q13813	SPTAN1	Spectrin alpha chain, non-erythrocytic 1	3.00025	0.616688	0.000999418	1.53335
P54652	HSPA2	Heat shock-related 70 kDa protein 2	3.52015	0.616295	0.00030189	1.53293
P07099	EPHX1	Epoxide hydrolase 1	1.40098	0.615821	0.0397213	1.53243
O75509	TNFRSF21	Tumor necrosis factor receptor superfamily member 21	1.47473	-0.614635	0.033517	1.53117
P19367	HK1	Hexokinase-1	2.94954	0.61462	0.00112321	1.53115
P61313	RPL15	60S ribosomal protein L15	1.98869	0.613336	0.0102639	1.52979
P52209-2	PGD	6-phosphogluconate dehydrogenase, decarboxylating	2.97237	0.612174	0.0010657	1.52856
O95777	LSM8	U6 snRNA-associated Sm-like protein LSm8	4.12389	0.606997	7.51818e-05	1.52309
Q13310	PABPC4	Polyadenylate-binding protein 4	3.27108	0.606718	0.000535702	1.52279
P15311	EZR	Ezrin	3.13312	0.605236	0.000735996	1.52123
O96005	CLPTM1	Cleft lip and palate transmembrane protein 1	2.96408	-0.604945	0.00108622	1.52092
P04083	ANXA1	Annexin A1	3.3993	0.6031	0.000398749	1.51898
O75746	SLC25A12	Calcium-binding mitochondrial carrier protein Aralar1	1.62298	-0.601621	0.0238243	1.51742
P99999	CYCS	Cytochrome c	1.97946	-0.601002	0.0104844	1.51677
P55084	HADHB	Trifunctional enzyme subunit beta, mitochondrial	2.11846	0.600136	0.00761279	1.51586
P51532-5	SMARCA4	Transcription activator BRG1	1.38648	-0.59704	0.0410693	1.51261
P35613-2	BSG	Basigin	4.95898	-0.596396	1.09905e-05	1.51194
O14979-3	HNRNPDL	Heterogeneous nuclear ribonucleoprotein D-like	1.83886	-0.596131	0.0144923	1.51166
Q15181	PPA1	Inorganic pyrophosphatase	4.16574	0.594739	6.82744e-05	1.5102
P55769	SNU13	NHP2-like protein 1	2.75154	0.594681	0.00177198	1.51014
P54136	RARS	Arginine--tRNA ligase, cytoplasmic	5.43076	0.593726	3.70882e-06	1.50914
P11117	ACP2	Lysosomal acid phosphatase	1.95218	0.59259	0.0111641	1.50795
Q04637-5	EIF4G1	Eukaryotic translation initiation factor 4 gamma 1	3.7473	0.592236	0.000178936	1.50758
P26641	EEF1G	Elongation factor 1-gamma	4.67705	0.590797	2.10354e-05	1.50608
P15407	FOSL1	Fos-related antigen 1	2.65779	-0.588816	0.00219892	1.50401
P62310	LSM3	U6 snRNA-associated Sm-like protein LSm3	1.65036	0.588674	0.0223688	1.50386
Q13952-6	NFYC	Nuclear transcription factor Y subunit gamma	3.08412	0.588602	0.000823913	1.50379
P07093-2	SERPINE2	Glia-derived nexin	4.64682	-0.586292	2.25518e-05	1.50138
P22392-2	NME2	Nucleoside diphosphate kinase B	2.38099	0.586017	0.0041592	1.5011
O94832	MYO1D	Unconventional myosin-Id	3.02796	-0.585309	0.000937641	1.50036
Q14204	DYNC1H1	Cytoplasmic dynein 1 heavy chain 1	3.5863	0.585165	0.000259239	1.50021
P20020-6	ATP2B1	Plasma membrane calcium-transporting ATPase 1	2.62099	0.584363	0.00239334	1.49938
P15151-3	PVR	Poliovirus receptor	2.16886	0.584031	0.00677861	1.49903
P61026	RAB10	Ras-related protein Rab-10	1.76977	0.583623	0.0169916	1.49861
P51991-2	HNRNPA3	Heterogeneous nuclear ribonucleoprotein A3	1.53413	0.582618	0.0292327	1.49756
P35658-2	NUP214	Nuclear pore complex protein Nup214	3.24042	0.581768	0.000574884	1.49668
P08962-3	CD63	CD63 antigen	1.56901	0.580514	0.0269768	1.49538
