# Supplementary material for: A novel role for NUPR1 in the keratinocyte stress response to UV oxidized phospholipids
Source: Redox Biol. 2018 Nov 13;20:467–82. doi: 10.1016/j.redox.2018.11.006 (PMC6243031; doi:10.1016/j.redox.2018.11.006)
Supplement: Supplementary file 4 — Supplementary material [file mmc4.xlsx]

## Sheet: UVA
Protein					mRNA
Entrez ID	Official Symbol	fold change	p-value		assigned "R"-ID	Entrez ID	Official Symbol	fold change	p-value
P22059	OSBP	4.9807	8.79318e-08		14759	5007	OSBP	2.14305	7.41274e-09
P29033	GJB2	2.89239	0.0176968		8675	2706	GJB2	0.47815	4.49298e-10
Q14142-3	TRIM14	2.65578	0.0199186		22368	9830	TRIM14	0.401079	2.03754e-10
Q6PI98	INO80C	2.00187	0.0185984		10307	125476	INO80C	0.492837	1.07004e-08
Q16822	PCK2	1.93949	2.34522e-08		15107	5106	PCK2	2.96342	6.77537e-09
Q8TD30	GPT2	1.88741	1.30179e-06		9065	84706	GPT2	2.39364	1.32458e-09
Q9Y617	PSAT1	1.81886	0.0196255		16664	29968	PSAT1	2.89039	1.46372e-08
					16669	29968	PSAT1	2.82272	5.67704e-09
					16665	29968	PSAT1	2.73827	2.89041e-10
					16668	29968	PSAT1	2.7202	8.04397e-09
					16663	29968	PSAT1	2.70751	1.59516e-09
Q8TDN6	BRIX1	1.69369	0.000546757		2378	55299	BRIX1	0.498604	6.48923e-08
Q9NPF2-2	CHST11	1.68438	0.00806202		4531	50515	CHST11	0.441831	1.38515e-09
P46531	NOTCH1	1.6158	3.75395e-06		14257	4851	NOTCH1	2.20146	7.01922e-09
Q01581	HMGCS1	1.55523	0.00321802		9652	3157	HMGCS1	0.348263	1.23743e-10

## Sheet: UVPAPC
Protein					mRNA
Entrez ID	Official Symbol	fold change	p-value		assigned "R"-ID	Entrez ID	Official Symbol	fold change	p-value
P09601	HMOX1	430.038	5.75859e-08		25551	3162	HMOX1	27.8114	1.1844e-11
					25993	3162	HMOX1	33.1121	6.06378e-11
					9669	3162	HMOX1	62.3834	9.70333e-16
O15525	MAFG	6.00421	0.000121593		12077	4097	MAFG	2.26613	6.43765e-08
					12079	4097	MAFG	2.26613	6.43765e-08
P08174-4	CD55	5.51735	2.09853e-06		4018	1604	CD55	2.38873	8.29199e-08
P19883-2	FST	5.49625	2.86262e-05		8269	10468	FST	0.257547	1.27374e-10
Q13501	SQSTM1	5.29549	1.01224e-10		20382	8878	SQSTM1	2.43426	4.00821e-10
					20386	8878	SQSTM1	2.54505	1.98098e-10
					20385	8878	SQSTM1	2.73531	7.19979e-10
					20384	8878	SQSTM1	2.76659	1.26415e-10
					20383	8878	SQSTM1	4.73733	1.94855e-09
Q04828	AKR1C1	3.77158	0.016912		688	1645	AKR1C1	14.9176	1.27374e-10
					689	1645	AKR1C1	15.0868	1.27374e-10
					690		AKR1C1;AKR1C2	7.21183	4.33517e-09
O43155	FLRT2	3.65688	0.00539139		8104	23768	FLRT2	0.488608	2.65663e-09
P41273	TNFSF9	3.13819	0.0024795		22062	8744	TNFSF9	2.02092	1.78291e-07
					22063	8744	TNFSF9	2.20921	9.50615e-08
O75051	PLXNA2	2.36775	0.0132357		15894	5362	PLXNA2	0.499739	2.1884e-08
P35556	FBN2	2.29226	0.00206541		7791	2201	FBN2	3.27133	1.10292e-08
