# Supplementary material for: A novel role for NUPR1 in the keratinocyte stress response to UV oxidized phospholipids
Source: Redox Biol. 2018 Nov 13;20:467–82. doi: 10.1016/j.redox.2018.11.006 (PMC6243031; doi:10.1016/j.redox.2018.11.006)
Supplement: Supplementary file 6 — Supplementary material [file mmc6.xlsx]

## Sheet: Tabelle1
Gene ID	nucleotide sequence	Official Gene Name
B2M	forward: 5'- gatgagtatgcctgccgtgtg -3'	beta-2 microglobulin
	reverse: 5'- caatccaaatgcggcatct -3'
HMOX1	forward: 5'- aagattgcccagaaagccctggac -3'	heme oxygenase 1
	reverse: 5'- aactgtcgccaccagaaagctgag -3'
ATF4	forward: 5'- ccaacaacagcaaggaggat -3'	activating transcription factor 4
	reverse: 5'- caattgggttcaccgtctg -3'
SQSTM1	forward: 5'- agaacgttggggagagtgtg -3'	sequestosome 1
	reverse: 5'- gcgatcttcctcatctgctc -3'
PNPLA8	forward: 5'- ctgacccaaagctctgcatt -3'	patatin like phospholipase domain containing 8
	reverse: 5'- cgtagggtctggagagcaac -3'
AKR1C3	forward: 5'- tgggttccgccatatagatt -3'	aldo-keto reductase family 1 member C3
	reverse: 5'- tgagttttccaaggctggtc -3'
OSBP	forward: 5'- agcgtatccgactggaagaa -3'	oxysterol binding protein
	reverse: 5'-tgctggctccactgatattg -3'
NUPR1	forward: 5'- cttcccaccagcaaccag -3'	nuclear protein 1
	reverse: 5'- tctctcttggtgcgaccttt -3'
CDK1	forward: 5'- aagccgggatctaccatacc -3'	cyclin-dependent protein kinase 1
	reverse: 5'- ggaaccccttcctcttcact -3'
NRF2	forward: 5'- gagagcccagtcttcattgc -3'	nuclear factor, erythroid 2 like 2
	reverse: 5'- gtttggcttctggacttgga -3'
GCLM	forward: 5'- gcgaggagcttcatgattgt -3'	glutamate-cysteine ligase modifier subunit
	reverse: 5'- tgtgcaactccaaggactga -3'
LCE1E	forward: 5'- agtgtcccacccccaaat -3'	late cornified envelope 1E
	reverse: 5'- acctgtggtgcctgtggt -3'
NQO1	forward: 5'- gcactgatcgtactggctca -3'	NAD(P)H quinone dehydrogenase 1
	reverse: 5'- gggtccttcagtttacctgtga -3'
TRX	forward: 5'- cgctgcaggtgataaacttg -3'	thioredoxin
	reverse: 5'- ttggctccagaaaattcacc -3'
